# Supplementary material for: Transcriptomic Comparison of Human Peripartum and Dilated Cardiomyopathy Identifies Differences in Key Disease Pathways
Source: J Cardiovasc Dev Dis. 2023 Apr 23;10(5):188. doi: 10.3390/jcdd10050188 (PMC10218903; doi:10.3390/jcdd10050188)
Supplement: Supplementary file 1 [file jcdd-10-00188-s001.zip]

Archive with 2 entries (2 files):
- PPCM_Table Supplementary 2023-04_Revised.xlsx
- Supplementary Figures.pdf
