# Supplementary material for: Transcriptomic Comparison of Human Peripartum and Dilated Cardiomyopathy Identifies Differences in Key Disease Pathways
Source: J Cardiovasc Dev Dis. 2023 Apr 23;10(5):188. doi: 10.3390/jcdd10050188 (PMC10218903; doi:10.3390/jcdd10050188)
Supplement: Supplementary file 1 [file jcdd-10-00188-s001.zip › PPCM_Table Supplementary 2023-04_Revised.xlsx]

## Sheet: Table S1. DCM Meta Info
Table S1. Summary of GEO datasets for DCM meta-analysis.
Dataset	Platform	DCM	Donor	Tissue
GSE141910*	Illumina HiSeq 2500	133	136	Left ventricle
GSE55296	AB 5500xl Genetic Analyzer	13	10	Left ventricle
GSE71613	Illumina HiSeq 2000	2	4	Left ventricle
*DCM and donor sample population excluded from the PPCM comparison were included in the meta-analysis.

## Sheet: Table S2. PPCM Meta vs Donor
Table S2. Meta-analysis of PPCM DEGs from GSE141910 and SHB
Gene	Sign consistency	Summary random effect size	Random effect p-value
AGTR2	2	3.93397	1.09426e-16
HBA1	2	3.32742	0.000353191
IGSF10	2	3.25999	0.116098
MXRA5	2	3.06042	1.02249e-12
SLC1A7	2	2.92067	5.23942e-08
PENK	2	2.6756	0.00178591
FCER1A	2	2.62493	9.16268e-07
NPIPB2	2	2.55491	0.00129481
TNNI1	2	2.49074	0.000528583
LINC02593	2	2.48388	3.36014e-06
CENPA	2	2.38431	0.000134209
HBA2	2	2.30006	0.124369
LINC00865	2	2.29042	1.54684e-09
HRK	2	2.27401	9.75474e-09
LENG8-AS1	2	2.24918	0.310004
LAMB4	2	2.20595	3.81141e-07
FNDC1	2	2.19528	0.10471
UNC80	2	2.19484	5.80078e-05
CRACD	2	2.17619	1.68897e-05
MSS51	2	2.16216	1.39064e-17
ANKRD34C	2	2.1178	2.71271e-07
KCNIP1	2	2.08824	6.21051e-07
CLEC4F	2	2.08618	8.43805e-08
CES1P1	2	2.07394	0.219578
CGNL1	2	2.07002	0.202316
DACT2	2	2.05142	0.000396638
FAM216B	2	2.04943	9.27703e-06
MDK	2	2.04164	4.59534e-05
SLCO4C1	2	2.03327	0.011439
CRISPLD1	2	2.02218	0.0409956
FRZB	2	2.01216	0.000587855
GSG1L	2	1.99327	0.00281812
OPCML	2	1.98492	0.00310905
IFI44L	2	1.9845	2.7946e-12
SEZ6L	2	1.97284	0.0635982
CTSG	2	1.96554	0.0335805
C1QTNF9	2	1.9369	4.94448e-09
SLC24A2	2	1.93323	1.70698e-06
CCL21	2	1.93277	0.155719
FREM1	2	1.9258	3.29949e-16
STAT4	2	1.91856	0.000177076
SFRP4	2	1.89888	0.151935
PI16	2	1.83981	0.0434046
NPPA	2	1.82917	0.00694339
ROBO2	2	1.82791	4.45084e-05
LIPH	2	1.82572	4.62453e-05
HAPLN1	2	1.8147	0.24493
COL22A1	2	1.77963	0.28541
IFNG-AS1	2	1.77956	0.161987
CD1C	2	1.77329	0.000575059
SLC6A4	2	1.7624	0.00135536
HTR2A	2	1.75501	0.00115592
GLP1R	2	1.74892	9.64214e-05
CHRNA3	2	1.73733	0.272409
C1QTNF9B	2	1.73145	0.000661751
CCBE1	2	1.69965	1.95538e-05
CYS1	2	1.68924	2.66037e-06
CX3CR1	2	1.67248	0.177177
PDE4C	2	1.66859	7.48355e-07
SLC16A9	2	1.66623	1.79082e-08
PTN	2	1.66327	0.00608033
MATN2	2	1.65085	2.87488e-12
STAB2	2	1.64763	0.000551064
PLCH1	2	1.63587	8.35368e-06
LRRC15	2	1.63326	0.00488483
SLC27A6	2	1.61776	0.0001435
TLL2	2	1.61658	3.64003e-07
CXCL14	2	1.61403	0.167482
IDO1	2	1.60157	0.000781326
GSTM5	2	1.60057	6.13615e-05
SRGAP3-AS4	2	1.60038	0.000405743
SNHG28	2	1.59943	0.190476
CHD5	2	1.59473	0.00103576
LINC00211	2	1.58692	2.42979e-06
GADL1	2	1.57843	0.00135306
C1QTNF2	2	1.56532	2.4502e-07
RSAD2	2	1.56131	1.64592e-09
C1QTNF7	2	1.55965	3.5658e-06
CXCL9	2	1.55798	0.0200206
PTGDR2	2	1.55664	0.146704
ABCG2	2	1.55619	6.129e-09
LCN12	2	1.55303	0.000330743
LINC00906	2	1.55067	0.124771
FCER2	2	1.54828	0.00785294
MIR4432HG	2	1.53954	0.27524
OGN	2	1.53116	0.122271
DMC1	2	1.52242	7.52417e-09
PCDH15	2	1.50534	0.00336441
TIGIT	2	1.50005	0.000152272
HNRNPCP3	2	1.4939	1.2299e-05
SMOC2	2	1.48546	0.00153007
ADAMTSL1	2	1.47892	5.6936e-06
LINC02880	2	1.47494	0.0762105
FLACC1	2	1.46525	0.152055
COL24A1	2	1.465	1.64214e-05
COL9A1	2	1.46396	0.00768968
SCN2B	2	1.43667	3.10123e-07
PDE1A	2	1.43316	3.89044e-08
ACKR4	2	1.4328	0.0421305
NTM	2	1.4262	0.08983
PLAC8	2	1.42525	0.0022247
NUP62CL	2	1.41915	0.0002708
THBS4	2	1.41734	0.000891037
PPP2R2B	2	1.41273	0.0402016
BEX1	2	1.40231	0.00349822
LRRC77P	2	1.40164	9.66122e-06
ZBP1	2	1.40097	0.000859856
ADAMTS19	2	1.39661	5.10745e-05
ATP1B2	2	1.3954	0.00157539
C16orf89	2	1.3936	4.93578e-05
ITGAL	2	1.38994	0.000205282
EFCC1	2	1.38852	0.0131732
KCNMB2	2	1.38774	0.00441374
CASP4LP	2	1.38668	5.58352e-09
ITIH5	2	1.38362	1.20218e-09
SFRP1	2	1.38172	4.76656e-05
NRXN2	2	1.38137	0.00291713
TMEM30B	2	1.38121	2.53912e-05
CETP	2	1.38031	0.0071875
PRRT2	2	1.37979	2.05505e-06
IFIT3	2	1.37602	0.000337688
PROM1	2	1.37421	0.0511232
MYOC	2	1.37142	0.00303198
DNAJC27-AS1	2	1.36633	8.93971e-05
COLEC11	2	1.36526	0.000618725
ADAMTSL2	2	1.36288	0.00111816
ACE	2	1.36179	0.211954
SNCAIP	2	1.35631	4.70061e-06
LGI4	2	1.3504	0.0782704
CERS1	2	1.34657	0.0510032
RMST	2	1.34186	0.0049111
EMILIN3	2	1.33772	1.0917e-05
FAM133A	2	1.3361	0.0967539
LRRN4CL	2	1.33581	1.13303e-05
MFAP4	2	1.33542	0.00235614
SALL1	2	1.33028	0.0206823
PMP2	2	1.3251	0.251869
COL14A1	2	1.32095	0.00168068
OAS1	2	1.31659	3.9886e-05
RYR3	2	1.31406	0.0665506
CNTNAP3	2	1.31308	0.152126
FZD10-AS1	2	1.31122	0.10796
MS4A2	2	1.30917	0.00670806
DNAAF3	2	1.30877	0.00435973
NRG1	2	1.30876	0.00562997
COL6A6	2	1.30691	0.000105823
APLNR	2	1.30309	0.270309
CCDC190	2	1.29921	0.00346724
LINC02028	2	1.29862	8.27097e-05
AK5	2	1.29738	0.028826
LINC00670	2	1.29416	0.071974
ECM2	2	1.29362	2.53625e-05
SAMD3	2	1.28765	0.00347546
MX1	2	1.28708	5.01055e-05
ATRNL1	2	1.28663	0.0196698
CEROX1	2	1.2824	0.0563825
NUDT10	2	1.27881	0.000135227
NFIA-AS2	2	1.27878	0.149522
FBLN7	2	1.27627	0.00132428
SCML4	2	1.27024	0.00485613
SYT17	2	1.26636	1.87069e-07
CRHBP	2	1.26326	0.0797348
WDR49	2	1.25913	0.0043036
LHCGR	2	1.25815	0.0419371
FGF18	2	1.25699	0.000555169
SCUBE2	2	1.25642	0.192968
RAB39B	2	1.25059	0.000723581
B3GALT5	2	1.25047	0.0152371
KLHDC9	2	1.24839	0.103799
LINC00861	2	1.2471	0.00276721
ZNF365	2	1.24082	0.152032
PTPRR	2	1.2378	5.54123e-06
OGDHL	2	1.23499	0.000796038
PHKG1	2	1.23048	0.081886
THEMIS	2	1.22717	0.0226591
KCNN3	2	1.22616	1.24623e-09
LTBP4	2	1.22472	0.000804473
MMP9	2	1.22059	0.0688623
SLN	2	1.21837	0.0084362
ZNF541	2	1.21736	0.154154
NTF3	2	1.2155	9.74887e-08
NTNG2	2	1.21457	0.000297633
MIR9-3HG	2	1.21451	0.000100575
ZMYND12	2	1.21186	0.000147157
OAS3	2	1.207	0.000162717
CCDC168	2	1.20118	0.00215066
RXRG	2	1.19836	0.00053188
PLPPR4	2	1.19747	0.00331531
XG	2	1.19726	0.0195637
XKR4	2	1.18533	0.0556709
ESR1	2	1.18292	0.000133137
COMP	2	1.18091	0.148395
CRB1	2	1.17991	0.0410126
BMP4	2	1.17362	0.000674893
BTN3A1	2	1.16793	4.60932e-07
APOA1	2	1.1659	0.168784
NOTCH1	2	1.16427	0.40901
DSC1	2	1.16187	0.0560426
IL2RB	2	1.15986	0.0037839
RTP4	2	1.15894	3.16413e-06
PODN	2	1.15747	0.00040057
SSC5D	2	1.15301	0.206124
KIAA1549L	2	1.15069	0.0111152
TMEM119	2	1.14895	0.0754109
ZMYND15	2	1.14616	0.00206676
P2RX6	2	1.14534	0.0109039
MNS1	2	1.14527	8.48773e-06
STON2	2	1.14387	9.67198e-08
C21orf62	2	1.14208	0.0813011
HMCN2	2	1.13917	0.00127051
KCNA5	2	1.13455	1.85364e-05
PARP10	2	1.13347	0.00112067
AOC1	2	1.13239	0.208958
DNAH6	2	1.13099	0.102164
GLT8D2	2	1.12824	2.96505e-09
IL34	2	1.11938	0.137326
SLC6A1	2	1.11876	0.000348291
LINC01359	2	1.11863	0.135603
TMEM178A	2	1.11643	1.90275e-06
GPRASP1	2	1.11352	0.000117725
ATP6V1G2	2	1.1135	0.0049792
LINC01354	2	1.11119	1.77039e-05
CMTM5	2	1.11034	0.00822813
PCSK2	2	1.10122	0.000893656
TEX41	2	1.09782	0.00252299
HERC5	2	1.09665	4.16158e-09
HLA-DQA1	2	1.09634	0.153145
OLFML1	2	1.09631	0.0209614
DNAH7	2	1.09476	0.0713935
KCNH8	2	1.09032	0.00169845
ZNF385C	2	1.08458	0.000351714
ANKRD24	2	1.08077	0.0106763
SPN	2	1.07823	0.000447391
PNMA8B	2	1.07719	0.00262495
USP51	2	1.07555	0.0027994
GPA33	2	1.07554	0.269156
CD3G	2	1.07329	0.0525193
TP63	2	1.07322	0.00143179
NTRK2	2	1.07216	0.00568424
KAZALD1	2	1.06417	6.733e-05
TMEM176B	2	1.06349	0.000163772
CD163L1	2	1.06273	0.0146307
S100A14	2	1.06257	0.126077
NPAS3	2	1.06255	2.75633e-05
SYTL2	2	1.06169	0.0373645
IL12A	2	1.06046	0.00301602
SHISA2	2	1.05828	0.198675
DBP	2	1.05816	0.00569337
FGFR2	2	1.05529	0.126583
SEPTIN1	2	1.05508	0.00711425
SOCS2-AS1	2	1.05294	3.79855e-09
TRIM17	2	1.05263	0.0815105
RPS4Y1	2	1.04953	0.158181
SLIT3	2	1.04819	9.08099e-06
FLRT2	2	1.047	0.00032796
MX2	2	1.04625	4.59259e-05
PTPRT	2	1.04524	0.00992117
STX19	2	1.04379	0.00430432
P2RY13	2	1.04378	0.00474809
MKRN2OS	2	1.04071	0.0456633
LINC01616	2	1.03998	0.000359891
SOD3	2	1.03976	0.000522108
LINC01852	2	1.03863	0.000479795
NT5E	2	1.03848	0.0334259
IFIT2	2	1.03825	2.62858e-05
CTF1	2	1.03437	0.000105796
LINC01266	2	1.03386	0.0294939
CREB5	2	1.03355	0.0827621
CD247	2	1.03222	0.0100491
KC6	2	1.03084	0.0162455
ISLR	2	1.02945	0.159135
LSMEM2	2	1.02756	0.0149139
MOXD1	2	1.02658	0.0983338
TSPEAR	2	1.02559	0.0583339
PRF1	2	1.02157	0.0356841
PRDM8	2	1.02149	0.148103
CCDC89	2	1.02005	0.0183864
CLVS1	2	1.01981	0.0188986
CHRDL1	2	1.01919	0.0255918
OAS2	2	1.01709	0.0113023
SCARA3	2	1.01681	0.0406358
TSPAN11	2	1.01608	0.196853
COL21A1	2	1.00974	0.000182729
NPY1R	2	1.00565	0.00172666
GRIA1	2	1.00348	0.0221164
SARDH	2	1.0005	0.194859
HLA-J	2	0.996975	0.00665442
COL9A2	2	0.996064	0.156036
ITGA8	2	0.995242	1.83872e-06
CA3	2	0.991686	0.0774068
GNB3	2	0.990424	0.015944
MMP16	2	0.9888	0.00012732
ECT2L	2	0.988258	0.00705019
ALDH1A2	2	0.987303	0.000361805
ST6GALNAC5	2	0.986752	0.0734885
CNNM1	2	0.984804	0.276514
SCN11A	2	0.984366	0.05056
METTL25	2	0.98431	0.236377
ST8SIA1	2	0.98395	0.00236631
GLIPR1L2	2	0.982699	4.66516e-05
C9orf24	2	0.982286	0.00686642
MDH1B	2	0.980623	0.0864092
EYS	2	0.979311	0.0375211
CPEB1	2	0.978707	0.0149005
INMT	2	0.978374	0.00245585
STAC	2	0.97835	0.0286986
TF	2	0.977872	0.104031
SLC25A21-AS1	2	0.97724	0.146051
TNN	2	0.977014	0.0640384
CFAP70	2	0.975622	0.084568
ZPLD2P	2	0.97248	0.214005
EPSTI1	2	0.971465	4.56007e-06
B3GAT2	2	0.96758	0.173355
RABGAP1L-DT	2	0.965664	0.0512674
SPATA17	2	0.963354	0.160397
BTN3A2	2	0.963038	0.000320938
MEF2C-AS1	2	0.96226	2.63325e-06
C11orf65	2	0.960655	2.89391e-05
PLEKHA4	2	0.95882	0.225791
KLRK1-AS1	2	0.95678	0.00406065
RIBC1	2	0.956664	0.0214009
LINC02798	2	0.956554	0.00553681
CLSTN2	2	0.956278	0.0575617
RTN4R	2	0.95331	0.109451
PER3	2	0.952953	0.00021313
DPT	2	0.951831	0.0955282
ASPA	2	0.951007	0.000733931
DLGAP1	2	0.949341	0.0286242
PHF21B	2	0.94757	0.00675145
NAP1L3	2	0.946817	0.00232147
ASTN1	2	0.9455	0.00106468
SOX15	2	0.944749	0.0163206
ENPP2	2	0.938617	0.000625049
PDE5A	2	0.93627	0.0187731
HHAT	2	0.935317	8.54371e-07
CPXM1	2	0.934743	0.194506
PKD1L2	2	0.932629	0.27321
MPIG6B	2	0.931412	0.00732033
OXER1	2	0.931408	0.21528
MED12L	2	0.929885	0.228192
CCDC3	2	0.929073	0.031448
PDZRN4	2	0.92881	0.038333
LINC02449	2	0.928755	0.00770526
TMEM108	2	0.928181	0.00775797
CRYM	2	0.927305	0.0010784
SULF1	2	0.925001	0.0196235
TNNT3	2	0.92207	0.0127158
NRIP2	2	0.920785	0.116628
LRRC52-AS1	2	0.919274	0.0837659
RET	2	0.919036	0.0504845
HPGDS	2	0.917684	0.0034823
BEND5	2	0.917588	0.00180027
DUSP15	2	0.916413	0.0123963
LMCD1-AS1	2	0.916096	0.00223055
CARD16	2	0.913923	0.000689243
LINC02502	2	0.91354	0.00953651
KCNA4	2	0.913257	0.00187833
IL33	2	0.912751	0.00389148
CACNA2D2	2	0.91264	7.55435e-06
CPXM2	2	0.912486	0.00545375
EGR2	2	0.911791	0.157189
MCOLN3	2	0.911283	0.0165323
SPEF2	2	0.910342	0.0622155
CPNE5	2	0.909615	0.282467
SLC38A11	2	0.909262	0.248957
ADAM22	2	0.908861	8.14112e-06
LEPR	2	0.908805	0.00922687
MYADML2	2	0.907115	0.106015
MAL2	2	0.906388	0.0576332
SULT1C2	2	0.904966	0.088898
DHX58	2	0.904022	1.45059e-05
ZNF22-AS1	2	0.903931	0.00364056
MEG3	2	0.902969	0.000164587
ZNF497	2	0.902685	0.0143906
TMEM74B	2	0.899504	0.000975724
RASGRP1	2	0.899462	0.0411337
MIR497HG	2	0.898935	0.000508545
CAPN14	2	0.898135	0.011008
EIF1AY	2	0.897497	0.282362
SMPD3	2	0.896624	0.00582903
DCT	2	0.896444	0.290647
CASP12	2	0.895031	0.0844542
RGN	2	0.894786	0.103573
BOC	2	0.894605	0.0203291
TNXB	2	0.894336	0.00167979
FZD7	2	0.893577	7.26903e-07
ERAP2	2	0.892	0.0444821
C17orf107	2	0.891545	0.0915587
S100B	2	0.89122	0.059027
THSD7B	2	0.889962	0.0186535
ZNF445	2	0.889776	0.406549
GATM	2	0.889641	0.00364761
HTR4	2	0.886978	0.0253201
IL17D	2	0.886812	0.0526012
ANKRD29	2	0.886673	0.0154362
TNFRSF4	2	0.88488	0.192078
NAALADL2	2	0.883457	4.43633e-06
PCOLCE-AS1	2	0.883196	0.0303698
EIF2AK3-DT	2	0.883181	0.00931434
U2AF1	2	0.882447	0.388259
CASP16P	2	0.875136	0.0521959
ZAP70	2	0.872164	0.100039
RNF165	2	0.868454	0.00070629
GARNL3	2	0.868451	0.0203086
LINC00486	2	0.866856	0.00611006
PLEKHH2	2	0.866321	0.00763775
DSCAML1	2	0.866214	0.0102017
SNX31	2	0.865172	0.0584501
INSYN2A	2	0.862483	0.0567638
GNA14	2	0.862421	0.221709
ENTPD3	2	0.861439	8.70688e-05
PGAM1P5	2	0.861246	0.0512516
SAMD9L	2	0.860578	0.00752931
LINC01133	2	0.86006	0.232845
MAB21L1	2	0.859962	3.65791e-05
POLRMTP1	2	0.859231	0.0829727
GDAP1L1	2	0.855094	0.0226295
PLCH2	2	0.851924	0.0600816
STARD5	2	0.851139	0.00035299
TNNT1	2	0.849483	0.10526
KLHL13	2	0.849159	6.98723e-05
TESPA1	2	0.84902	0.00445855
SERPINI1	2	0.848785	4.67435e-06
CNTNAP2	2	0.84716	0.121248
CYP46A1	2	0.846489	0.0238263
RELN	2	0.846233	0.0545379
FAM135B	2	0.842092	0.0742856
EIF4EBP3	2	0.839798	0.294444
TMEM176A	2	0.837459	0.00327225
LINC01915	2	0.837259	0.0172826
RHBDL1	2	0.836051	0.116569
FMOD	2	0.835163	0.250471
FBXL13	2	0.833596	0.00492043
SEMA5B	2	0.83342	0.00185935
LINC00471	2	0.833229	0.173873
SNAP47	2	0.832893	0.00301599
LRRC10	2	0.832599	0.0201496
SPX	2	0.831964	0.213116
DTX4	2	0.831731	0.066365
CST7	2	0.831531	0.0122272
FRMPD4	2	0.828768	0.0447952
LINC00923	2	0.828604	0.0661994
DSCAS	2	0.826529	0.120677
ACSM1	2	0.824959	0.0229676
HTR2B	2	0.821969	0.299837
ZNF350-AS1	2	0.817598	0.0120524
F5	2	0.817332	0.197488
ZNF114	2	0.816989	0.0142304
KIF6	2	0.816803	0.058712
ADAM33	2	0.816746	0.000216677
ANKRD36BP2	2	0.816085	0.128579
STEAP3-AS1	2	0.815981	0.0177771
SELL	2	0.815866	0.135277
CNTN1	2	0.815631	0.0838291
LRP2BP	2	0.815389	0.000725275
GPC3	2	0.81403	0.00575508
CFAP251	2	0.813934	0.0049664
ST8SIA2	2	0.812824	0.0153861
POU6F2	2	0.810296	0.0475068
SOX6	2	0.809557	0.0721866
PAQR6	2	0.808658	0.00486092
RPSAP14	2	0.80827	0.0146044
PTCHD1	2	0.805594	0.040725
IFI6	2	0.80525	0.0420954
THSD4	2	0.804362	0.00070907
PRTFDC1	2	0.803973	0.0192325
DDX58	2	0.803888	0.000405465
GPR27	2	0.803096	0.00163077
MBL1P	2	0.800881	0.0103088
FZD1	2	0.799915	7.76284e-06
BFSP1	2	0.798829	0.00275677
BCL11B	2	0.798719	0.0843614
MEGF10	2	0.797923	0.0323007
F2RL2	2	0.797274	0.191972
C1QTNF3	2	0.795225	0.00182472
SEMA3D	2	0.795187	0.222121
PYHIN1	2	0.794889	0.191732
ANKDD1B	2	0.794743	0.0132768
HMGCLL1	2	0.791898	0.00418735
GFAP	2	0.789258	0.00416331
HOXB-AS1	2	0.788027	0.00816341
MUC22	2	0.786781	0.156233
CFAP91	2	0.786588	0.00678359
WNT11	2	0.784393	0.139941
RBP5	2	0.781982	0.0458533
DLEC1	2	0.781105	0.0678196
BACH2	2	0.780896	0.000222321
SPAG8	2	0.77961	0.0349475
CDCA7	2	0.779293	0.326458
TSPEAR-AS1	2	0.778847	0.0719397
JAK2	2	0.778266	0.0474362
SLC1A2	2	0.777581	0.111961
COL10A1	2	0.776803	0.132292
ARFGEF3	2	0.77535	0.00513505
TCF21	2	0.774573	0.0986896
VLDLR-AS1	2	0.77454	7.6701e-05
NCF1	2	0.774244	0.141447
SLC6A9	2	0.773897	0.0930397
KLRD1	2	0.77387	0.0175274
TSPAN9	2	0.771584	0.0115041
SYTL1	2	0.77099	0.038282
SRRM4	2	0.770657	0.0167453
SLF2	2	0.770041	0.245254
DPY19L2P2	2	0.769037	0.271262
GJD3	2	0.767963	0.0357986
SCAMP5	2	0.766593	0.0347088
PPIL6	2	0.766483	0.20944
FST	2	0.765903	0.0616665
KLKB1	2	0.765809	0.267951
GPC6	2	0.764746	0.0968809
ACHE	2	0.764228	0.0426593
CFAP69	2	0.763494	0.153549
C2CD6	2	0.763393	0.00908588
SLC25A45	2	0.763303	0.00165178
RPL34-DT	2	0.762899	0.252217
ARHGAP28	2	0.762866	0.0117167
TCEAL7	2	0.762205	0.00227026
LINC01285	2	0.761564	0.149665
ANTXR1	2	0.758783	0.0429558
AKAP5	2	0.758052	0.000552225
NAPSA	2	0.757994	0.0299316
ADAMTS13	2	0.757947	0.00277292
LMX1B	2	0.757545	0.253298
FAM47E	2	0.757354	0.0928613
IGHEP2	2	0.75626	0.186909
HMGN2	2	0.755865	0.000766158
SMO	2	0.755426	7.92023e-05
CPQ	2	0.754699	3.13446e-05
KCNMA1	2	0.754495	0.0146129
IFIH1	2	0.753409	0.000102416
EMX2OS	2	0.752881	0.0819406
MIR27B	2	0.752643	0.079775
MDFI	2	0.75229	0.296127
PNMA8A	2	0.750371	0.00195568
COA6-AS1	2	0.748313	0.0218892
CNIH3	2	0.748057	0.00276344
SLC3A1	2	0.74766	0.0644425
ADAMTS9-AS2	2	0.747022	0.0104559
ARHGEF4	2	0.746356	0.0101992
LINC00484	2	0.746035	0.078718
LRRN1	2	0.745909	0.0458155
ODF3B	2	0.745802	0.0968294
CD83	2	0.74543	0.181498
PER2	2	0.744942	0.0364031
KCNJ3	2	0.74489	0.210051
IL2RG	2	0.744204	0.0713503
ECE1-AS1	2	0.743825	0.0674259
NREP	2	0.743372	0.0964292
C6	2	0.743332	0.127355
AMOT	2	0.743319	6.17121e-06
COLEC10	2	0.742863	0.00604853
PIEZO2	2	0.741388	0.180142
ITGA9-AS1	2	0.740899	4.64577e-05
LINC01426	2	0.740555	0.225689
CNTN4	2	0.740478	0.0169442
NAALAD2	2	0.739002	0.00614183
EPHX2	2	0.737951	0.00701209
ANGPTL7	2	0.73752	0.0530612
CARD11	2	0.736891	0.0996699
DOK6	2	0.735597	0.0312954
WDFY3-AS2	2	0.735506	0.156882
LOXHD1	2	0.732434	0.0116474
C8orf34	2	0.732314	0.098194
MBP	2	0.732024	0.0104915
ALDH1A1	2	0.731523	0.00150422
TPPP3	2	0.731304	0.00763134
EOMES	2	0.730331	0.110862
PLAAT4	2	0.730036	0.0313625
FLT3LG	2	0.729971	0.0397608
NKD2	2	0.729633	0.0537233
HHIP	2	0.729613	0.044231
LRRC3B	2	0.729537	0.095878
SOCS2	2	0.7295	2.53068e-05
RPL24P8	2	0.729117	0.244567
DDX3Y	2	0.728581	0.381374
PPP1R26-AS1	2	0.727915	0.00685977
MFSD4A	2	0.727427	0.00144961
LINC01270	2	0.72706	0.00126329
EPHA7	2	0.725972	0.00513657
PTPRZ1	2	0.725855	0.111162
TRIM45	2	0.725652	0.0439126
LCNL1	2	0.725459	0.253647
CNTN2	2	0.72536	0.0766795
HLA-DOA	2	0.724471	0.00696642
FGF14	2	0.723947	0.00685588
SLC35F1	2	0.723262	0.0139364
TSPY26P	2	0.722674	1.8766e-05
BMX	2	0.722148	0.0677504
CDHR3	2	0.721625	0.363173
MID1	2	0.720147	0.0924292
CTXND1	2	0.72001	0.23423
MAPK10	2	0.719937	0.00181385
PAPLN	2	0.719906	0.00416277
DUOX1	2	0.718956	0.222381
HSF4	2	0.718594	0.0917885
MAMDC2-AS1	2	0.71753	0.235503
SNCA	2	0.717514	0.00478365
ARHGEF26-AS1	2	0.7175	0.110574
GBP4	2	0.717152	0.00103256
SYT9	2	0.71636	0.183794
HSD11B2	2	0.716058	0.023145
HJV	2	0.716052	0.0306886
FBLN1	2	0.713941	0.0916803
UBE2L6	2	0.713719	0.0072425
THAP7-AS1	2	0.712873	0.03764
RGS9	2	0.711812	0.0368969
MIR99AHG	2	0.711687	0.00505407
CISH	2	0.711526	0.0235523
F10	2	0.711365	0.0346779
PDZD4	2	0.710122	0.0509327
CDIN1	2	0.709555	0.118232
IRX3	2	0.709102	0.0745464
CORIN	2	0.708276	0.142936
LEF1	2	0.708204	0.123342
GABRA4	2	0.707922	0.00854507
FRRS1L	2	0.706924	0.246431
HLA-DPB1	2	0.706861	0.0132766
MATK	2	0.706546	0.196962
RAB37	2	0.70649	0.00251884
ANKRD18A	2	0.706137	0.123092
DKK2	2	0.706058	0.0242501
CFAP221	2	0.706018	0.0221769
JAM2	2	0.705802	1.38492e-06
CCDC183	2	0.705633	0.235364
RAD51AP2	2	0.705074	0.0479151
ADGRL3	2	0.704064	0.211375
CTSK	2	0.703668	0.0942373
FAM110B	2	0.703175	0.0231671
ISG15	2	0.700566	0.278987
ANGPTL5	2	0.700492	0.0519138
IL7	2	0.699797	0.0538995
DENND6B	2	0.699527	0.0205512
CP	2	0.699395	0.0550204
SLC5A7	2	0.697988	0.0983666
ZNF843	2	0.697342	0.0607882
ZNF536	2	0.697191	0.00583935
PODXL2	2	0.696727	0.00311095
OSER1-DT	2	0.696126	0.141917
DAND5	2	0.69555	0.398124
DRC3	2	0.695476	0.000113931
LPAR4	2	0.694687	0.0647648
LINC00632	2	0.693904	0.223068
MST1R	2	0.693878	0.00897127
NLGN4X	2	0.692269	0.175998
SFTPD	2	0.691649	0.0325314
METTL21EP	2	0.69145	0.261422
RFX2	2	0.69134	0.0119784
ROCK1P1	2	0.691063	0.0561415
PLCD4	2	0.690784	0.0123695
NME5	2	0.688956	0.207598
NDC80	2	0.687271	0.0279451
PEX6	2	0.687259	0.23219
DNAJC9-AS1	2	0.686647	0.153302
TMC4	2	0.686535	0.00862945
HLA-DMB	2	0.68568	0.0173727
UPB1	2	0.685516	0.0294351
LINC00310	2	0.684853	0.0717684
PDCD1LG2	2	0.68415	0.00301975
TMEM71	2	0.682432	0.0191533
AFF3	2	0.681905	0.000200414
RANBP17	2	0.6819	0.000134938
EGR1	2	0.68175	0.0823503
PCDH19	2	0.68133	0.0625408
COL28A1	2	0.680488	0.0137122
BCDIN3D-AS1	2	0.680037	0.0330314
ADAM20P1	2	0.679922	0.00233021
SH3GL2	2	0.67842	0.0350228
RGS11	2	0.676593	0.0305779
RASA4	2	0.675615	0.0930582
NEXMIF	2	0.67521	0.248609
CD8A	2	0.674555	0.0645607
UNC5B-AS1	2	0.673827	0.239698
GRID1	2	0.673123	0.00123045
FZD4-DT	2	0.671631	0.44535
BRSK1	2	0.669809	0.076741
CCDC81	2	0.669446	0.00564786
RSPO3	2	0.669211	0.137132
SELP	2	0.669149	0.018138
NCF1B	2	0.668947	0.187652
GUCA1C	2	0.668798	0.101281
EPHA3	2	0.668462	0.00358671
LINC01123	2	0.667451	0.0358882
CFD	2	0.667235	0.176439
FAM66C	2	0.666103	0.158389
MEOX2	2	0.665959	8.59736e-05
LRRC49	2	0.665466	0.00203793
ZFP2	2	0.665261	0.000102478
AOC3	2	0.665246	0.00994138
CEP72	2	0.663501	0.126603
EEF1A1P10	2	0.663046	0.0531528
HTRA1	2	0.662437	0.0437015
RDM1P5	2	0.661561	0.134516
APOL4	2	0.660937	0.0393645
MEST	2	0.659875	0.0218436
CCDC113	2	0.659825	0.00365636
LINC00571	2	0.659319	0.0636138
MYH7B	2	0.658631	0.331881
LINC01018	2	0.657923	0.173959
ITK	2	0.657845	0.204321
GRIK3	2	0.657537	0.0398426
FBXO17	2	0.657093	0.00390475
PZP	2	0.65597	0.0042326
ZNF596	2	0.655622	0.0225085
ZNF519	2	0.654287	0.259506
WWC2-AS2	2	0.653562	0.0425891
RAB6C-AS1	2	0.653483	0.0371674
ANOS1	2	0.653358	0.0367967
TMEM72-AS1	2	0.652926	0.0707438
OLFML3	2	0.652593	0.0199631
ATP6V0E2-AS1	2	0.652025	0.0229967
OLMALINC	2	0.652008	0.00608462
OMA1	2	0.6499	0.143796
ZNF436-AS1	2	0.649317	0.00292419
NBPF3	2	0.647546	0.00510854
RAB27B	2	0.64751	0.087119
NKD1	2	0.647104	0.0820736
IGHA1	2	0.646387	0.507032
MSI1	2	0.646219	0.160744
MYRFL	2	0.646086	0.122694
ANXA2R	2	0.64537	0.0283883
KCNJ5	2	0.644852	0.0200395
NECAB1	2	0.644396	0.0371444
BCHE	2	0.643577	0.00793469
INTU	2	0.643367	0.0855188
SULT1C4	2	0.642114	0.0491256
C12orf75	2	0.642006	0.14208
ZFP1	2	0.640213	0.517357
CXCL12	2	0.638986	0.0316666
MYLIP	2	0.638788	0.000273741
PTPRD-AS1	2	0.638699	0.0478519
RPL5P3	2	0.637948	0.279013
COLEC12	2	0.635712	0.0069404
SDSL	2	0.635278	0.0481317
MEGF6	2	0.634851	0.0603113
DISP2	2	0.634739	0.116104
GNAL	2	0.634362	0.0134133
PDK1	2	0.633982	0.251873
C11orf80	2	0.633935	0.25438
CILK1	2	0.63383	0.0765236
LRRC4C	2	0.633068	0.0706686
GYPE	2	0.632242	0.194515
OMD	2	0.632055	0.0826387
TACR1	2	0.631782	0.128843
COLGALT2	2	0.629861	0.000115984
GATA5	2	0.629717	0.344583
MAP6	2	0.629701	2.97035e-05
EPHA5	2	0.629369	0.128835
TNFSF13B	2	0.628815	0.239763
RORA-AS1	2	0.628525	0.1362
ZNF501	2	0.628461	0.0315202
LPAR2	2	0.62646	0.118214
STK32A	2	0.62646	0.0434264
FAIM2	2	0.625072	0.163885
KHDC1	2	0.62409	0.0457608
EVC	2	0.623615	0.0936033
CIART	2	0.623258	0.289199
RBM43	2	0.622655	0.0217178
TTLL1	2	0.622307	0.00300845
ZNF423	2	0.622291	0.0445684
TOB1-AS1	2	0.620076	0.264274
PSIP1	2	0.619961	0.229177
FXYD1	2	0.619012	0.0460445
SNAP91	2	0.618364	0.335169
SMOC1	2	0.618165	0.279111
ZNF711	2	0.617113	0.123365
HEPH	2	0.616785	0.00265356
SH3D21	2	0.615211	0.0292133
PXDNL	2	0.615187	0.0171729
NRXN1	2	0.614425	0.00729213
MAL	2	0.614327	0.0992051
THBS3	2	0.61341	0.0216062
SVEP1	2	0.612518	0.0238567
SLC30A3	2	0.61243	0.0220853
FGFBP3	2	0.612306	0.0296671
KIT	2	0.612288	0.120328
LRIG2-DT	2	0.612182	0.0159097
EDIL3	2	0.611526	0.118998
ZNF571-AS1	2	0.611429	0.0137991
ENTPD3-AS1	2	0.609478	0.220028
GRIN2C	2	0.609468	0.192606
ZNF540	2	0.609316	0.115743
JUND	2	0.608238	0.100463
SLC26A7	2	0.607491	0.19603
DNALI1	2	0.606971	0.0165899
PAQR9-AS1	2	0.606426	0.0496593
CABYR	2	0.605449	0.088698
CCDC141	2	0.605091	0.0816028
LINC02269	2	0.604821	0.282346
CPE	2	0.604481	0.0149753
LINC00174	2	0.604103	0.000792108
VAT1L	2	0.603806	0.1169
TTLL7	2	0.603796	0.00571054
OLFML2A	2	0.603508	0.00356445
SSUH2	2	0.60273	0.0532817
SLAMF6	2	0.602433	0.184022
CUBN	2	0.602431	0.101798
ZNF546	2	0.601897	0.000179337
PCDHB5	2	0.600083	0.145133
KBTBD7	2	0.599203	0.154429
PAMR1	2	0.599141	0.00710216
EEF1A1P19	2	0.598377	0.0205433
PAPPA2	2	0.598256	0.0978475
LRFN5	2	0.597737	0.0492309
PLA2G4B	2	0.597378	0.202698
SGCE	2	0.597121	7.74749e-05
TIAM1	2	0.596727	0.0108019
GATA6-AS1	2	0.596023	0.00420727
CAMK4	2	0.595381	0.144571
LOH12CR2	2	0.594058	0.0332496
FLG-AS1	2	0.593798	0.0400947
ARHGAP15	2	0.593401	0.23275
LINC02731	2	0.591914	0.117432
C10orf143	2	0.591548	0.0213754
SCN4B	2	0.59126	0.054955
ZGLP1	2	0.591193	0.231541
RPL23AP49	2	0.591132	0.27226
ZDHHC15	2	0.591126	0.104661
U2AF1L4	2	0.591115	0.00382204
CASC2	2	0.5911	0.144049
ZNF853	2	0.591004	0.00661852
LHFPL6	2	0.590917	2.70026e-05
MYO1D	2	0.590726	0.0295157
CCN3	2	0.588804	0.0386403
ZNRD1ASP	2	0.588304	0.10025
TMEM8B	2	0.588016	0.00296523
ZNF844	2	0.586348	0.0641507
IGSF1	2	0.585966	0.0719446
TEF	2	0.585861	0.0266477
DCAF1	2	0.584911	0.496847
ZNF135	2	0.584796	1.40772e-05
CDK15	2	0.583808	0.303369
TMEM98	2	0.58333	0.00115197
FAM227A	2	0.5825	0.00882857
RHNO1	2	0.58236	8.50274e-05
CYP27C1	2	0.581344	0.0661239
EXT1	2	0.580282	0.152911
FAT3	2	0.580033	0.224709
BICC1	2	0.578067	0.00177182
SIDT1	2	0.578053	0.00986211
ABHD14B	2	0.57775	0.143089
ERP27	2	0.577263	0.0314017
IL1RAPL1	2	0.576901	0.225779
PLS3-AS1	2	0.576219	0.0217349
ACSBG1	2	0.576207	0.34944
TLCD5	2	0.575695	0.00025711
SLC24A3	2	0.575323	0.0302891
SEZ6L2	2	0.5752	0.238749
RGPD8	2	0.574665	0.0782102
PDE6A	2	0.573854	0.168831
COL11A2	2	0.573822	0.0272777
CYP27A1	2	0.572876	0.0320336
FAM167A-AS1	2	0.57155	0.271778
NUP210	2	0.571524	0.00260136
DMKN	2	0.571479	0.134309
CLCNKB	2	0.571348	0.069567
BST1	2	0.570795	0.0690382
TTC41P	2	0.570533	0.141175
DICER1-AS1	2	0.57023	0.00152029
TMEM240	2	0.570149	0.190728
CKMT2-AS1	2	0.569819	0.000339674
EFNA5	2	0.568852	0.00177178
PCED1B	2	0.567711	0.126527
ENTPD2	2	0.567433	0.146556
RNF212	2	0.565541	0.141785
EEFSEC	2	0.565493	0.217963
ZNF83	2	0.565188	0.00549009
HERC6	2	0.565069	0.0113007
ROBO3	2	0.564817	0.0124312
RERGL	2	0.564248	0.00887789
RGS6	2	0.56385	0.00476044
ZNF793	2	0.563735	0.0132252
PTGFR	2	0.563714	0.198485
GVINP1	2	0.56315	0.031103
SLC26A10	2	0.562484	0.0562288
YBX2	2	0.562376	0.111924
ZSWIM5	2	0.562026	0.00548953
LINC01600	2	0.561877	0.030225
SPATA18	2	0.560174	0.0136187
ABCA8	2	0.559906	0.1368
HSPA4L	2	0.559825	0.234534
MDGA1	2	0.559784	0.029017
GPR173	2	0.559448	0.0945804
TSHZ2	2	0.559376	0.00295438
RGS22	2	0.558863	0.125618
IGFLR1	2	0.558853	0.211579
COL8A1	2	0.557151	0.044064
GABRB1	2	0.556951	0.114725
ADAM21	2	0.555664	0.100354
TECR	2	0.555519	0.0354902
GBP5	2	0.554889	0.125223
TSTD1	2	0.554807	0.11192
STAMBPL1	2	0.554493	0.105047
IGDCC4	2	0.554473	0.140157
TMEM229B	2	0.553437	0.0202467
FPGT-TNNI3K	2	0.553411	0.25094
SMCO1	2	0.553316	0.355401
MCM2	2	0.553068	0.0387461
DNASE1	2	0.552985	0.0140075
TPSAB1	2	0.552817	0.379957
ATP6AP1L	2	0.552355	0.0932964
RARRES2	2	0.551924	0.222344
SAMD12	2	0.551849	0.0833752
HSPA1L	2	0.550858	0.000979157
PIWIL4	2	0.550731	0.00291785
CETN3	2	0.550508	0.0732069
PLP1	2	0.549967	0.0371547
AMY2B	2	0.549795	0.432291
ZKSCAN7	2	0.549685	0.0801888
MME	2	0.54918	0.0852483
SLIT2	2	0.549039	0.00130522
CXCR6	2	0.548967	0.151301
IL17RD	2	0.548414	0.106787
TMEM255A	2	0.547612	0.131768
ARVCF	2	0.547394	0.0592401
CFAP61	2	0.547336	0.034798
DDX60	2	0.54732	0.0457309
FAM189A2	2	0.546445	0.000559221
ARHGEF28	2	0.545875	0.0741796
RAB36	2	0.545763	0.109068
NTRK3	2	0.545125	0.168239
CDH6	2	0.544207	0.00107334
ADGRA2	2	0.544056	0.141331
ZBTB12	2	0.543909	0.0166165
PRCD	2	0.54376	0.00680267
GAS2	2	0.543609	0.0204156
GPLD1	2	0.5432	0.141382
NPIPB11	2	0.543073	0.0150164
CORO2A	2	0.542351	0.114433
USP9Y	2	0.54214	0.532712
PNPLA7	2	0.541319	0.136023
PLA2G4C	2	0.540957	0.0159859
SEPTIN7P2	2	0.540577	3.34082e-05
DUBR	2	0.540403	0.134027
ACSL6	2	0.539577	0.288742
PPP1R1C	2	0.53932	0.0494901
TAGAP	2	0.538629	0.0744971
MISP3	2	0.537808	0.152129
CCDC171	2	0.535986	0.0266979
MIR208B	2	0.534922	0.21356
ABCA10	2	0.53471	0.0421765
FHAD1	2	0.533558	0.176657
GSTO2	2	0.533478	0.0421134
TMEM42	2	0.532905	0.00298834
TMEM232	2	0.532634	0.301729
RGL4	2	0.531239	0.195536
ECI2-DT	2	0.530539	0.0623414
APBB3	2	0.529604	0.00169912
SP140	2	0.529301	0.0706019
PDE7B	2	0.529184	0.146653
TLR3	2	0.527577	0.0572587
MIR100HG	2	0.527401	0.000128792
FBXL2	2	0.52739	0.00178707
ZNF610	2	0.527008	0.0203761
FRS3	2	0.526996	0.00412102
SOX2-OT	2	0.526533	0.100346
KCNH3	2	0.526394	0.182408
TMEM80	2	0.526115	0.00394525
CATSPER2	2	0.52601	0.0157049
MMP25	2	0.525303	0.207742
CFAP43	2	0.524619	0.084091
KCNS3	2	0.523733	0.297986
ZNF517	2	0.523608	0.00415235
ZNF831	2	0.523546	0.264534
CLEC3B	2	0.523362	0.140442
PRELID3A	2	0.522889	0.127494
WTIP	2	0.521861	0.00847538
COL4A5	2	0.521496	0.0140508
FBXO16	2	0.521444	0.0778381
NEK11	2	0.521273	0.00433262
SPACA9	2	0.521233	0.0656859
ZNF442	2	0.520683	0.0324322
RAMP2	2	0.520449	0.17366
BDNF-AS	2	0.520314	0.0221428
BCAS4	2	0.51969	0.0625551
CCDC191	2	0.519231	0.0405427
PFN4	2	0.519198	0.0433401
SNAI3-AS1	2	0.519024	0.0234742
APBA1	2	0.519022	0.0131161
ROBO1	2	0.518978	0.0107862
NKAPP1	2	0.518225	0.134997
NCKAP5	2	0.517584	0.0802523
HHIP-AS1	2	0.517576	0.0871131
RHCE	2	0.517414	0.116504
FAM50B	2	0.517089	0.179676
ZC3H12B	2	0.51685	0.223308
CDH23	2	0.516648	0.0276744
ELMOD1	2	0.516399	0.168934
RADIL	2	0.516308	0.14465
DAB1	2	0.516273	0.273556
PGPEP1L	2	0.514609	0.300202
DGKB	2	0.514572	0.128465
C11orf71	2	0.514345	0.0732787
ITPRIPL1	2	0.51434	0.0464961
SUGT1P4-STRA6LP	2	0.514328	0.0200332
TENM3	2	0.514145	0.00679146
ADAMTSL3	2	0.514042	0.0314665
AVPR2	2	0.513693	0.0879669
APOBEC3G	2	0.513534	0.0211892
FOXP2	2	0.512597	0.0409506
MYL5	2	0.512251	0.123845
BST2	2	0.512228	0.208364
LYRM9	2	0.51208	0.0412326
CTSO	2	0.511926	0.00507119
MGAT3	2	0.511899	0.0312363
FXYD2	2	0.511772	0.162131
SCN9A	2	0.511124	0.0204269
CTSF	2	0.510189	0.0407904
NBPF1	2	0.508491	0.113797
ACP6	2	0.508147	0.145339
TSSC2	2	0.508014	0.197672
CCNG2	2	0.507871	0.0324203
FBXO40	2	0.507796	0.215475
CD27-AS1	2	0.507143	0.000315294
PCDHB12	2	0.505778	0.0113361
NR1D2	2	0.505528	0.103495
PCYOX1L	2	0.504333	0.000480691
IPCEF1	2	0.504042	0.0486765
STK33	2	0.504036	0.301179
TRANK1	2	0.503507	0.0179146
TMEM107	2	0.503426	0.000857579
ENOX1	2	0.503083	0.00991231
TCEANC	2	0.501866	0.000101356
LAX1	2	0.500868	0.288758
DENND2A	2	0.500786	0.000114615
ACBD4	2	0.499699	0.0169846
LINC00672	2	0.498768	0.0704894
DDX50	2	0.497833	0.464278
ALDH8A1	2	0.497484	0.129646
HAGLR	2	0.496916	0.271469
APOBEC3F	2	0.496645	0.0316734
NMNAT3	2	0.496558	0.119957
C10orf67	2	0.496225	0.0778927
MALRD1	2	0.496054	0.287035
UBQLNL	2	0.495334	0.0955733
TAS2R31	2	0.492677	0.0167717
WDR97	2	0.492317	0.146541
SGSM1	2	0.492269	0.0207905
ADCY6	2	0.492245	0.023093
CT62	2	0.491942	0.123594
FXYD6	2	0.490152	0.00667418
LRRCC1	2	0.489912	0.124804
THNSL1	2	0.489394	0.00863332
ISLR2	2	0.489329	0.154763
ZNF691	2	0.489263	0.000669431
TSPOAP1	2	0.48894	0.125031
LINC01697	2	0.488866	0.237679
FIGNL1	2	0.488456	0.283455
ASB9	2	0.488381	0.16131
CMPK2	2	0.488199	0.0622299
PDE1C	2	0.486851	0.0350939
SSPOP	2	0.486714	0.259739
AMPH	2	0.486345	0.0210821
SPATA6L	2	0.48626	0.0242171
RUNX3	2	0.484748	0.163541
PCOLCE2	2	0.484696	0.0024314
TNFSF14	2	0.482084	0.328551
NUDT6	2	0.481816	0.246861
TNS1-AS1	2	0.481527	0.191189
LINC00327	2	0.481431	0.0507493
CABLES1	2	0.481266	0.0702838
ABHD11	2	0.481061	0.0995435
RBM38-AS1	2	0.480819	0.177443
UBAP1L	2	0.480706	0.0455089
MYBL1	2	0.480501	0.0339941
PCSK5	2	0.47984	0.00276474
NR2F1-AS1	2	0.479767	0.241558
ZNF763	2	0.479718	0.0252033
GPRC5D-AS1	2	0.479558	0.108216
TTLL3	2	0.479107	0.0553163
ABCB4	2	0.479005	0.0591921
AP4B1	2	0.478893	0.0534007
ALDH5A1	2	0.478773	0.133219
LINC01547	2	0.478199	0.121645
ATP13A4	2	0.478121	0.222829
SLFN12L	2	0.477908	0.234393
CLEC9A	2	0.476667	0.248213
NIFK-AS1	2	0.476523	0.00147264
ACKR2	2	0.476478	0.0984897
VTN	2	0.475067	0.0893726
ZFP14	2	0.474902	0.0315065
DUSP16	2	0.474879	0.0674665
CEP126	2	0.47431	0.0211628
L3MBTL4	2	0.473625	0.0689736
SEMA6A-AS1	2	0.473376	0.0263599
ACAP1	2	0.472692	0.0904395
GNG7	2	0.472555	0.218811
WARS2	2	0.472301	0.323878
ENAM	2	0.470741	0.100007
FCGR2B	2	0.470548	0.0967686
MYOM2	2	0.470466	0.0631684
PLA2G6	2	0.47036	0.0138797
LDOC1	2	0.470185	0.07548
C11orf45	2	0.468896	0.349304
OTUB2	2	0.468692	0.161335
DYNC2LI1	2	0.468469	0.00984025
PARD3B	2	0.468465	0.132513
FKBP9P1	2	0.467687	0.383815
MYO15B	2	0.467327	0.0291709
NHSL1	2	0.467089	0.00443309
LRIG3	2	0.466905	0.00516033
CYP1B1-AS1	2	0.466741	0.0828175
PROM2	2	0.466519	0.327708
EIF4BP3	2	0.466282	0.0668021
NFASC	2	0.466202	0.0272303
PGM5-AS1	2	0.465908	0.0773102
CD96	2	0.465902	0.278244
FGF14-AS2	2	0.465532	0.230989
GGTA1	2	0.465525	0.0348676
FAM106A	2	0.465459	0.601893
ADAMTSL5	2	0.465224	0.0456343
MYO7B	2	0.465075	0.489126
CATSPER2P1	2	0.46474	0.0620806
RNF207	2	0.464705	0.140269
TRIM22	2	0.464624	0.0765312
TMEM51-AS1	2	0.464326	0.0837281
ZSCAN16-AS1	2	0.464134	0.0766687
EEF1AKMT2	2	0.463758	9.96531e-05
HHLA3	2	0.462985	0.0854098
ICA1L	2	0.462782	0.315103
AAAS	2	0.462629	0.000832517
KIF1A	2	0.462504	0.30699
ZNF676	2	0.462281	0.201803
ARHGEF26	2	0.462168	0.0479528
HEMK1	2	0.461787	0.00255314
MCF2L2	2	0.46121	0.217606
SCD5	2	0.461058	0.283724
ZNNT1	2	0.460994	0.0277658
SEC16A	2	0.460627	0.443081
ALDH7A1	2	0.460546	0.0364669
IHO1	2	0.46052	0.108692
SEC24B-AS1	2	0.460161	0.193823
TP53TG5	2	0.459688	0.0513014
CRY2	2	0.459617	0.0088756
PARD6G	2	0.459051	0.0690636
MMP15	2	0.458987	0.218711
MYLK	2	0.458954	0.00342087
PATJ	2	0.458669	0.0798801
ZNF117	2	0.458667	0.375594
BMP6	2	0.458601	0.0243628
RPL5P23	2	0.458059	0.0790423
GTF2IRD2B	2	0.457909	0.19464
DYRK1B	2	0.457477	0.044815
C3orf70	2	0.457339	0.00084726
PCDHGB1	2	0.457266	0.205093
FAM151A	2	0.457084	0.257848
DNAJC5G	2	0.456809	0.321768
LINGO1	2	0.456591	0.259579
NR2F2-AS1	2	0.456376	0.228065
APOL6	2	0.456179	0.0802198
PTPRN2	2	0.456107	0.00411668
ZNF709	2	0.455633	0.009911
AFAP1L2	2	0.45532	0.0242095
ZNF214	2	0.455056	0.262733
APOE	2	0.454804	0.311998
GABPB2	2	0.454725	0.0182153
ZNF337	2	0.454674	0.000911137
BSN	2	0.454569	0.0520657
SPTA1	2	0.454521	0.394807
CLIC6	2	0.453394	0.18995
CLEC1A	2	0.452804	0.0118083
DZIP1	2	0.452453	0.0031162
KIF26A	2	0.452381	0.149902
TIMP2	2	0.451571	0.223057
ST8SIA5	2	0.45063	0.0607778
ZNF516	2	0.449968	0.0828956
RAB40A	2	0.449542	0.0925877
RAB26	2	0.449463	0.224254
ACVR2B	2	0.448786	0.00147188
LAYN	2	0.448531	0.0037808
CCND2	2	0.448448	0.0224118
RNF112	2	0.446412	0.098708
DBF4B	2	0.446123	0.0234958
DCAKD	2	0.445687	0.00238192
APOBEC3D	2	0.445357	0.133256
PTPRG-AS1	2	0.444963	0.0120268
ACP5	2	0.444551	0.229129
TRUB1	2	0.443545	0.222688
C3orf33	2	0.442605	0.00705184
ZFP37	2	0.440942	0.185486
EGFLAM	2	0.440772	0.0296954
SLC6A12	2	0.440652	0.118345
CROCCP3	2	0.440581	0.0439924
CRMP1	2	0.440359	0.0571187
WDR54	2	0.440089	0.147282
VGLL4	2	0.439013	1.19017e-05
FAM86B1	2	0.437555	0.213787
PRICKLE1	2	0.437482	0.0490744
ERI2	2	0.436922	0.0679352
ABHD18	2	0.436881	0.193616
ZNF662	2	0.436327	0.00117756
GJA3	2	0.436224	0.0164411
SEMA3B	2	0.436173	0.121401
CCDC183-AS1	2	0.436164	0.339429
ZNF528-AS1	2	0.435137	0.0084934
ZNF626	2	0.434952	0.00722863
PGGHG	2	0.43453	0.0570197
PEX7	2	0.433434	0.118717
PADI2	2	0.433356	0.299306
REM1	2	0.433267	0.190162
TTC28-AS1	2	0.433152	0.224465
SUGCT	2	0.43291	0.0804406
KCNT1	2	0.432807	0.389834
ZNF425	2	0.432548	0.0607031
SLITRK4	2	0.43232	0.262241
SLC27A3	2	0.432299	0.12918
ALDOB	2	0.43221	0.202459
CLEC12A	2	0.43208	0.385325
SAMD4A	2	0.431397	0.0191441
NTHL1	2	0.430886	0.185963
ZNF215	2	0.430472	0.259498
OSBPL7	2	0.430094	0.0239521
P4HTM	2	0.429912	0.01374
DLEU2	2	0.429786	0.109827
TMEM231	2	0.429764	0.0502247
SLC16A4	2	0.429475	0.00205596
REEP2	2	0.429474	0.268173
LINC02454	2	0.429408	0.30084
MRNIP	2	0.429224	0.0337972
PPP1R3E	2	0.428765	0.0152137
KCNA6	2	0.428751	0.413293
CCDC110	2	0.42842	0.042179
LINC01750	2	0.428272	0.50046
MORN1	2	0.427904	0.028079
XRCC1	2	0.427673	0.374229
ADCY1	2	0.427654	0.0333723
PNMA2	2	0.425907	0.0907512
LINC02482	2	0.425631	0.170951
CACNA1D	2	0.425538	0.187852
FBXW8	2	0.425405	0.030554
LMO7	2	0.425324	0.238127
ZNF14	2	0.42526	0.00109292
ARHGEF33	2	0.425175	0.0722486
RAMP2-AS1	2	0.424744	0.177072
SORL1	2	0.424737	0.0216331
IQCC	2	0.424524	0.00974199
FBLN2	2	0.424269	0.227635
SHFL	2	0.424053	0.0983054
NET1	2	0.423785	0.00608058
FGF1	2	0.423367	0.0796096
PATZ1	2	0.423302	0.000179258
THSD7A	2	0.423237	0.113676
RPL5P1	2	0.423211	0.337461
C17orf75	2	0.422763	0.117338
ZBED8	2	0.42245	0.00990261
LINC02381	2	0.422183	0.191731
PEX12	2	0.422019	0.000729725
HMGB3P10	2	0.420983	0.173396
ZFP82	2	0.42083	0.00027758
STX16	2	0.420385	0.0117388
RPL10P12	2	0.420317	0.183515
PDE6B	2	0.42025	0.0704257
MIR193BHG	2	0.420205	0.0752545
GLCCI1	2	0.419631	0.102119
PREX2	2	0.419251	0.028751
SLC40A1	2	0.419102	0.0279771
TRAF3IP2-AS1	2	0.418992	0.000194735
TCEA3	2	0.418961	0.0951038
VASH2	2	0.418959	0.234246
RNF227	2	0.418903	0.0195223
CDKL1	2	0.418518	0.149992
FGGY	2	0.418067	0.0192846
GEMIN8	2	0.41792	0.137004
FITM1	2	0.41785	0.293789
GRIN3A	2	0.417844	0.207783
ZFHX4	2	0.41745	0.164691
DBIL5P	2	0.417168	0.293287
ZNF253	2	0.416805	0.352291
OXCT1-AS1	2	0.416779	0.359364
XPO4	2	0.416594	0.117139
ACAD10	2	0.416532	0.00996631
PSMB10	2	0.416354	0.306344
CHKB-DT	2	0.416327	0.287529
PTGR2	2	0.415866	0.335602
CX3CL1	2	0.415766	0.0982178
SLC14A1	2	0.415743	0.0718598
STING1	2	0.415235	0.091304
CCDC8	2	0.414902	0.0391173
ASB16-AS1	2	0.414889	0.0203427
FBF1	2	0.41455	0.0404443
LRRC29	2	0.413944	0.173351
SENP8	2	0.413589	0.257737
RPS3AP20	2	0.413477	0.175297
ABHD1	2	0.413201	0.0753872
IMMP2L	2	0.413101	0.251934
GALNT12	2	0.412898	0.159612
SNTB1	2	0.412654	0.00933551
KMT5C	2	0.41248	0.13048
RAD51B	2	0.412452	0.037014
GSTM2	2	0.412111	0.0283436
AGAP2-AS1	2	0.411584	0.364283
TRAK1	2	0.411215	0.00422167
GPCPD1	2	0.410252	0.023865
PRELP	2	0.410216	0.384576
FAM102B	2	0.409988	0.0304108
CDH8	2	0.409947	0.453049
CIT	2	0.409751	0.141308
KTN1-AS1	2	0.409599	0.335673
RAB11FIP1	2	0.409545	0.0493328
CCDC180	2	0.408214	0.135677
ZNF726	2	0.408166	0.17951
LIG1	2	0.406895	0.0313735
MAGI2	2	0.406742	0.310943
STARD3	2	0.406731	0.188838
OSCP1	2	0.406535	0.00831989
LINC00924	2	0.406363	0.135948
MIR133A1HG	2	0.406351	0.248948
RGS17	2	0.406122	0.229199
AMT	2	0.405753	0.127665
SLFN13	2	0.405002	0.0762008
TNIK	2	0.404753	0.0479196
FBXO31	2	0.404112	0.0256253
LINC00847	2	0.40384	0.0169858
ADIRF	2	0.403829	0.404855
VPS13B-DT	2	0.403331	0.0669008
CA5B	2	0.402171	0.00488584
TBX5-AS1	2	0.402067	0.322519
PDGFC	2	0.401916	0.00174888
CHRDL2	2	0.401504	0.47908
RSPH9	2	0.401476	0.357978
TSNAXIP1	2	0.401293	0.110153
TBC1D8-AS1	2	0.401244	0.454249
PCDH7	2	0.400495	0.195892
PCDHB6	2	0.399738	0.113348
KIF21B	2	0.399555	0.258365
IRF7	2	0.399369	0.202744
CLUAP1	2	0.399161	0.103163
PPM1M	2	0.39906	0.0352844
COL4A6	2	0.398838	0.0415704
SLC28A3	2	0.398703	0.382182
LINC02018	2	0.398651	0.172349
TRAF5	2	0.398631	0.0294352
SBSPON	2	0.398459	0.118008
ACCS	2	0.398235	0.0698553
SMIM27	2	0.398105	0.0718658
NAT8L	2	0.397376	0.531622
GATD1	2	0.397151	0.0523429
LYSMD4	2	0.39686	0.0183181
OMG	2	0.396252	0.209929
TSPOAP1-AS1	2	0.396212	0.254383
ROGDI	2	0.395096	0.295783
NLRC3	2	0.394675	0.0961472
FAXDC2	2	0.394525	0.112055
PARD6G-AS1	2	0.394439	0.225663
PIF1	2	0.394253	0.183697
CCDC17	2	0.394082	0.0602498
KIF9	2	0.393267	0.0403907
ENOSF1	2	0.390214	0.262988
HCG11	2	0.390179	0.0783909
ARHGAP33	2	0.390075	0.143962
PAQR7	2	0.389846	0.166417
HSPA2	2	0.389473	0.215944
RARG	2	0.38906	0.175731
CYSLTR1	2	0.388385	0.176894
TECTA	2	0.388204	0.241612
PARP9	2	0.387958	0.0913986
OXTR	2	0.387789	0.202236
ZSCAN26	2	0.387772	0.00159087
MPL	2	0.387766	0.335425
ELOVL4	2	0.387735	0.195256
FGF12	2	0.387548	0.23381
CLTRN	2	0.387457	0.236998
ARLNC1	2	0.387028	0.273183
RASSF9	2	0.386935	0.208336
PDGFD	2	0.385979	0.113146
UNC5C	2	0.38502	0.0122117
CCDC159	2	0.384908	0.0769009
ZNF660	2	0.384453	0.0516897
FAM241B	2	0.384387	0.128787
PHF11	2	0.38434	0.000500712
TTC23	2	0.384214	0.00109472
CCDC148	2	0.384194	0.266449
GUSBP1	2	0.383955	0.0346002
EID2B	2	0.383916	0.0393483
NPIPA1	2	0.383303	0.149961
ZNF839	2	0.383248	0.19512
ANKRD35	2	0.383114	0.245966
DNMT3B	2	0.382003	0.125443
PIK3IP1	2	0.381883	0.146753
MIR646HG	2	0.381802	0.362872
DIRAS3	2	0.381539	0.183492
TTC9	2	0.380904	0.225994
MYEF2	2	0.380641	0.0485666
SCARF1	2	0.380516	0.102871
ABCC6	2	0.380324	0.395845
HOXD3	2	0.379978	0.392344
EIF2D	2	0.379975	0.00955735
ZNF572	2	0.379642	0.0936754
HSP90B2P	2	0.379388	0.0913172
ZNF441	2	0.379315	0.274231
N6AMT1	2	0.379291	0.0124756
PCDHB9	2	0.378811	0.359416
ZXDA	2	0.378667	0.00774183
ARMCX4	2	0.378635	0.00186095
LINC00987	2	0.378444	0.109326
TTC5	2	0.376918	0.00894351
SLC38A3	2	0.37664	0.390514
RPL13AP5	2	0.376504	0.464565
BPHL	2	0.376167	0.0248394
EIF3FP3	2	0.37589	0.339617
TMEM233	2	0.37555	0.321343
FMO4	2	0.37548	0.0849813
SAMD9	2	0.375444	0.116267
RPL11P3	2	0.375203	0.107276
TAPBPL	2	0.374956	0.0469037
TBX2-AS1	2	0.374688	0.254978
PLBD1	2	0.37466	0.00352702
DNAJC18	2	0.374542	0.0517997
KCNMB4	2	0.374435	0.0405895
CBX7	2	0.373898	0.0671502
CYP3A5	2	0.373894	0.0724726
PCDHB10	2	0.37375	0.13981
AP3M2	2	0.373414	0.0691948
ZNF471	2	0.373326	0.0101456
EDNRA	2	0.373321	0.152884
APLN	2	0.373159	0.14676
POGZ	2	0.373046	0.0202014
CTAGE3P	2	0.372713	0.315402
GPR85	2	0.372589	0.120901
RHOBTB1	2	0.372444	0.0638812
ACSF3	2	0.372162	0.0384782
MKS1	2	0.372108	0.00277532
C21orf91	2	0.37159	0.074361
KCNJ2-AS1	2	0.371529	0.0733758
SIAH1	2	0.371362	0.164988
LMOD1	2	0.371288	0.226854
NDN	2	0.371035	0.0359959
LRRC4B	2	0.370803	0.422459
ANP32E	2	0.370264	0.0337177
SESN3	2	0.370147	0.133006
ATP6V0E2	2	0.368845	0.163926
MTCYBP18	2	0.368429	0.255394
CAMK2A	2	0.368368	0.0979238
PEX5L	2	0.368238	0.172984
ANKDD1A	2	0.367627	0.0805009
BNC2	2	0.367608	0.0919958
VEGFC	2	0.367476	0.0902125
GS1-124K5.4	2	0.36503	0.376408
CC2D2A	2	0.365014	0.00531611
PARP14	2	0.364651	0.0227078
ZSCAN18	2	0.364247	0.0578668
DUSP10	2	0.364021	0.199729
NUDT17	2	0.363912	0.0461427
IL12RB2	2	0.363657	0.224014
MTURN	2	0.363645	0.0720859
RPS27AP16	2	0.363565	0.241968
GPAT3	2	0.363565	0.0924843
HCN2	2	0.363515	0.496932
LINC02614	2	0.363503	0.171909
RALGPS1	2	0.363449	0.0742503
CDO1	2	0.363447	0.211915
GATA6	2	0.363387	0.045685
IFT27	2	0.363291	0.0268058
NDE1	2	0.363253	0.0823062
PTCHD4	2	0.362848	0.409261
PARP8	2	0.362742	0.0704177
VILL	2	0.362528	0.164154
ZNF273	2	0.36227	0.163943
LINC00472	2	0.362179	0.206484
INPP4B	2	0.361578	0.285315
CIRBP	2	0.361507	0.0629402
HSD17B8	2	0.361395	0.12813
SDHAF4	2	0.36136	0.151418
C5orf63	2	0.361237	0.203619
RPL23P2	2	0.360904	0.165783
DGKE	2	0.360876	0.0219315
INHBA	2	0.360629	0.20512
RNF150	2	0.36052	0.0828495
SEMA5A	2	0.360212	0.142496
ZNF251	2	0.359697	0.0910782
CUL7	2	0.359363	0.0894004
FOXN3-AS1	2	0.359148	0.29295
EYA2	2	0.358945	0.304151
C1orf35	2	0.358815	0.0588983
ABO	2	0.35855	0.167583
EXTL3-AS1	2	0.3579	0.213632
SDC2	2	0.356993	0.0184605
UBAC2-AS1	2	0.356908	0.187435
PAQR9	2	0.356795	0.106651
CCDC170	2	0.356563	0.266377
EDRF1-DT	2	0.356499	0.239214
RFTN2	2	0.356338	0.10824
CCDC34	2	0.355799	0.321068
PABPC4L	2	0.355676	0.262257
TMEM260	2	0.355549	0.0150417
ZNF76	2	0.354584	0.0142318
GLRB	2	0.354511	0.0979004
SCNN1D	2	0.353995	0.362854
EYA1	2	0.353748	0.127577
MACROH2A2	2	0.353445	0.0207446
ZNF74	2	0.353082	0.00997445
B9D1	2	0.352546	0.0568943
PCNX2	2	0.352479	0.158673
KLF8	2	0.352208	0.0325887
SLC26A4	2	0.35213	0.230921
CCDC115	2	0.351489	0.00927952
HMGCL	2	0.351433	0.126364
IDNK	2	0.351388	0.056949
TNNI3K	2	0.351303	0.279934
NSUN5P1	2	0.351142	0.029769
RBM4B	2	0.351045	0.0208405
FGFR3	2	0.350995	0.185616
ZNF790-AS1	2	0.350757	0.0255307
RPL23AP42	2	0.349709	0.255371
TRIM21	2	0.349652	0.0976932
LIMA1	2	0.349616	0.115586
CSPG4P13	2	0.349589	0.408858
TMEM67	2	0.349297	0.224304
MIEF2	2	0.348929	0.106991
CFAP20	2	0.348904	0.0107482
CCSAP	2	0.348135	0.052766
CCDC30	2	0.34764	0.101236
ARHGAP19	2	0.347446	0.116406
SSPN	2	0.347057	0.350218
TMEM147-AS1	2	0.346921	0.0110378
PRPF40B	2	0.346716	0.0103194
TRPC6	2	0.346597	0.229553
FAM169A	2	0.34632	0.140755
AKR7A2	2	0.346163	0.168848
TSPAN32	2	0.346041	0.396882
PIPSL	2	0.345984	0.241336
FHIT	2	0.345354	0.372293
PDGFRL	2	0.345137	0.113223
MGARP	2	0.344529	0.259184
IRF1	2	0.343672	0.121602
MARCHF11	2	0.342801	0.397768
METTL24	2	0.342524	0.407809
SLC25A26	2	0.342492	0.271585
ZEB1-AS1	2	0.341742	0.0131544
PRRT3	2	0.341717	0.18309
GSDMD	2	0.341378	0.178303
ARPIN	2	0.341353	0.0150663
FANK1	2	0.340865	0.175968
ING4	2	0.340663	0.0180062
TRPV1	2	0.339838	0.237429
SGSM2	2	0.339209	0.0423429
SEC31B	2	0.338978	0.14363
PSMG3-AS1	2	0.338577	0.0793174
COPS7B	2	0.338125	0.00221299
GAL3ST3	2	0.338008	0.41197
VPS37D	2	0.337959	0.413336
TMEM144	2	0.337937	0.130271
VRK1	2	0.337684	0.28359
TRERF1	2	0.337647	0.0714546
BDH2	2	0.337342	0.115415
LRRC8C-DT	2	0.337289	0.0252389
IMMP1L	2	0.337288	0.18007
SPECC1	2	0.336698	0.0160197
POU5F1	2	0.336607	0.350509
HACD4	2	0.336564	0.0486682
SCGB2B2	2	0.336561	0.244035
FAM117A	2	0.33632	0.0326949
FRAT2	2	0.336312	0.0423696
TRA2A	2	0.335752	0.0128921
ZNF624	2	0.335408	0.113901
SP110	2	0.335401	0.10603
PLCG1-AS1	2	0.335282	0.0801147
FBXO4	2	0.335071	0.266625
NPR3	2	0.33476	0.436231
SRR	2	0.334717	0.0311466
CSAD	2	0.334391	0.0665226
NAP1L5	2	0.334349	0.046584
FBXO44	2	0.334101	0.176105
SOX11	2	0.334036	0.33066
ACTA2	2	0.334027	0.295572
DCAF4L1	2	0.333473	0.27545
RNF208	2	0.33342	0.42419
BBS5	2	0.333178	0.0405612
MCF2	2	0.333121	0.510562
TM7SF2	2	0.333052	0.434933
SPTBN4	2	0.332977	0.226664
IGHA2	2	0.332289	0.685529
KLHL22	2	0.332006	0.086736
FOCAD-AS1	2	0.33198	0.166848
ZFP64	2	0.331793	0.00298904
TMEM79	2	0.33107	0.15021
KIF17	2	0.331023	0.355292
GAB3	2	0.330666	0.0998274
PJA1	2	0.330499	0.0029307
SMIM10	2	0.329741	0.195063
GPM6B	2	0.329256	0.125505
CAND2	2	0.32907	0.121539
SLC25A11	2	0.328975	0.154288
PRDM1	2	0.328943	0.159154
SCOC-AS1	2	0.328661	0.2825
FAM111A	2	0.328331	0.0419139
TWIST1	2	0.327993	0.317194
ZNF835	2	0.327731	0.191286
ZNF337-AS1	2	0.32767	0.298558
MTARC1	2	0.327608	0.234363
LRRC1	2	0.327327	0.0662058
C20orf204	2	0.327257	0.226817
TRAIP	2	0.327182	0.254108
KLHL33	2	0.326915	0.337377
FAM171A2	2	0.326681	0.519742
NRSN2-AS1	2	0.326294	0.339668
MSH2	2	0.326097	0.0308214
DHRS12	2	0.32584	0.073411
PLEKHB1	2	0.325758	0.201873
FBN2	2	0.325535	0.304702
CBR3	2	0.325335	0.307153
CD52	2	0.32528	0.40881
MREG	2	0.325196	0.393187
LYPLAL1	2	0.325172	0.122665
ZNF350	2	0.32438	0.316016
VCAM1	2	0.323789	0.295868
MLLT3	2	0.323454	0.335765
FAM76A	2	0.323441	0.113774
EPB41L2	2	0.323275	0.171616
MYLK-AS1	2	0.323268	0.15897
RSRP1	2	0.322955	0.0416303
ANXA4	2	0.322756	0.00496343
NAAA	2	0.322698	0.0319436
CCDC40	2	0.322613	0.216276
CEP78	2	0.322427	0.0165808
GDAP1	2	0.322357	0.307405
PLCXD2	2	0.32216	0.423854
PAK3	2	0.322113	0.307125
ENPP1	2	0.322044	0.0403205
CCDC28A	2	0.322021	0.0908112
ADGRF2	2	0.321911	0.664771
IGHG2	2	0.321168	0.628808
FOXL1	2	0.321118	0.194565
PDE9A	2	0.321117	0.120592
AADAT	2	0.320939	0.0394782
NAP1L2	2	0.320649	0.188775
GBP2	2	0.320627	0.118655
RNASEH2B	2	0.320331	0.202208
SLC66A3	2	0.320218	0.0431216
ZNF738	2	0.319835	0.14144
NT5C1A	2	0.319709	0.424493
FRA10AC1	2	0.319214	0.148734
ZNF681	2	0.319091	0.299945
DNAJC3-DT	2	0.318741	0.114196
PCDHB15	2	0.318689	0.0917776
GNG2	2	0.317803	0.0857619
GAREM2	2	0.3177	0.17029
ZNF404	2	0.317655	0.115418
BMPR1A	2	0.317639	0.0848743
CFAP298	2	0.317246	0.0366118
AR	2	0.316967	0.051649
SETMAR	2	0.31623	0.0103017
WHRN	2	0.315691	0.402265
FAM186B	2	0.315229	0.234572
ULK4	2	0.315147	0.112673
SEMA6A	2	0.315138	0.0207234
WDPCP	2	0.315005	0.154861
RCOR2	2	0.314955	0.269311
PACRG	2	0.314664	0.410466
CROCC	2	0.314519	0.163688
PSMB9	2	0.314469	0.203519
SPAG16	2	0.3142	0.32128
LINC00839	2	0.31391	0.510481
RPL7P32	2	0.313485	0.506033
USP30	2	0.31298	0.0216165
LINC01460	2	0.312943	0.218263
PROCA1	2	0.312855	0.20341
PLCB1	2	0.312551	0.108663
TCF7L1	2	0.312193	0.112815
RRAGB	2	0.311709	0.37338
MYH15	2	0.311507	0.341172
ZFP62	2	0.311473	0.0153469
TMEM182	2	0.311356	0.476999
RPL7AP6	2	0.311352	0.380834
MSH4	2	0.311148	0.391482
WLS	2	0.309988	0.0154281
KCNJ2	2	0.309982	0.155265
APLF	2	0.309943	0.0345808
SMOX	2	0.309613	0.237306
RASL10A	2	0.309556	0.449678
SCAF1	2	0.309496	0.467464
DUT	2	0.309393	0.132062
RNASET2	2	0.308755	0.159259
FANCL	2	0.308586	0.0134921
WASH2P	2	0.308459	0.327311
DOCK6	2	0.308425	0.1857
ZNF781	2	0.30754	0.0542551
LHPP	2	0.307379	0.175571
BRD3	2	0.307049	0.00570675
GHRLOS	2	0.306925	0.172315
ERICH6-AS1	2	0.306892	0.246699
ZNF184	2	0.306714	0.0900633
CNNM2	2	0.306626	0.0595049
GAS6	2	0.306294	0.220725
LINC00092	2	0.305811	0.450263
ZNF767P	2	0.304865	0.0229118
ANO8	2	0.304748	0.127345
GTF2H5	2	0.304711	0.113227
ZNF418	2	0.304696	0.0471653
ANKRD16	2	0.30418	0.219278
NOTCH2	2	0.304157	0.186267
NAALADL1	2	0.304153	0.257613
TRPM3	2	0.303914	0.405231
MUTYH	2	0.303879	0.0800702
GABRP	2	0.303841	0.257923
LRTOMT	2	0.30333	0.0633166
TCTN1	2	0.303246	0.133719
USP3-AS1	2	0.302915	0.130695
AP4S1	2	0.302818	0.00798245
INTS6-AS1	2	0.302468	0.35627
LINC01011	2	0.302424	0.12988
RAD51D	2	0.302337	0.049722
AMZ2P1	2	0.302174	0.0477226
MANBA	2	0.302112	0.198062
PNISR	2	0.300994	0.362235
CHRM3	2	0.300635	0.459152
DHRS4-AS1	2	0.300576	0.143321
RTTN	2	0.299959	0.235834
R3HDM2	2	0.299172	0.0289012
ZNF527	2	0.299096	0.318191
CDC42EP1	2	0.298955	0.330043
PEX11G	2	0.298791	0.52689
CDKL3	2	0.298781	0.181871
MINCR	2	0.298764	0.242493
STEAP1B	2	0.298545	0.337403
SLC38A6	2	0.298426	0.111142
ARL4D	2	0.298301	0.305371
SEPTIN8	2	0.298247	0.00902053
ARRDC3	2	0.298154	0.192862
CCDC122	2	0.297953	0.248703
EGFL8	2	0.297546	0.319513
DLG4	2	0.297425	0.133212
HCFC1R1	2	0.297087	0.340395
SPA17	2	0.297054	0.197469
TSPAN2	2	0.296862	0.27292
ZNF311	2	0.296742	0.26685
ZNF618	2	0.296732	0.124366
EPB41L1	2	0.296653	0.0559872
SVIP	2	0.296425	0.288883
GTF2IRD2	2	0.29603	0.124125
AMACR	2	0.295977	0.317595
ID4	2	0.295874	0.253885
HMGB2	2	0.295833	0.200273
NUB1	2	0.295764	0.416375
ANKMY2	2	0.295636	0.0714632
DTX3	2	0.295476	0.0616731
EBF2	2	0.295399	0.127594
RGS7BP	2	0.295341	0.422539
VN1R1	2	0.294694	0.296709
DSTNP2	2	0.294666	0.189219
RNASEL	2	0.294104	0.0195084
ADORA1	2	0.294085	0.397383
ARSA	2	0.294072	0.365553
ARHGEF5	2	0.293843	0.287077
HACD3	2	0.293703	0.0173189
ZNF428	2	0.293645	0.262783
ENTPD1	2	0.293467	0.0768984
TMEM143	2	0.292935	0.265949
NT5C2	2	0.29238	0.123231
RAD52	2	0.292266	0.0431838
PPP1R16B	2	0.292139	0.338338
NCBP3	2	0.292048	0.0158074
DPF3	2	0.292003	0.228837
CCL28	2	0.291969	0.40968
RUNX1T1	2	0.291798	0.0764654
METTL18	2	0.291446	0.322167
C5orf46	2	0.291333	0.483267
DTX1	2	0.291117	0.443024
ARIH2	2	0.290949	0.0717313
ZNF470	2	0.290716	0.0224719
ALKBH7	2	0.290573	0.630099
SELENBP1	2	0.290415	0.310544
TMEM74	2	0.290314	0.338706
PYROXD2	2	0.289925	0.146734
STAG3L5P	2	0.28986	0.119285
KCTD21-AS1	2	0.289584	0.391972
COL23A1	2	0.289235	0.397788
SLC9A9	2	0.288967	0.202646
ZNF140	2	0.288509	0.00400762
ACOX2	2	0.288425	0.227364
GABBR1	2	0.287596	0.104797
FAM218A	2	0.287326	0.318591
ELAPOR2	2	0.286895	0.0493634
TMEM237	2	0.28689	0.0276046
PIK3IP1-DT	2	0.286317	0.433828
ZNF248	2	0.286309	0.0904849
ZNF433	2	0.286275	0.0275241
RBM5	2	0.285668	0.0215086
NPRL2	2	0.285371	0.0509517
ZNF19	2	0.285343	0.0563147
DELE1	2	0.284531	0.0297533
PDE3A	2	0.284439	0.302375
BAAT	2	0.284421	0.534594
CYP4F12	2	0.284247	0.455897
IFFO1	2	0.284219	0.110702
RPL10AP6	2	0.283911	0.390311
PCDHB11	2	0.283085	0.372012
C7orf50	2	0.283025	0.319606
PPP1R26	2	0.28263	0.181246
PKNOX1	2	0.282583	0.0607249
SRBD1	2	0.281663	0.212739
EPDR1	2	0.2815	0.203067
LINC02615	2	0.28125	0.301716
ZNF419	2	0.280898	0.234044
THAP9	2	0.280737	0.325968
LINC02701	2	0.280276	0.512301
TPCN1	2	0.279745	0.163198
RPS26	2	0.279473	0.447905
CUTALP	2	0.279318	0.258058
IFI27	2	0.279066	0.288402
EXOC6B	2	0.279062	0.284195
ZFP90	2	0.278792	0.00973434
SAMD10	2	0.278666	0.357395
ZNF414	2	0.278421	0.39175
MOK	2	0.278349	0.366021
PTCD2	2	0.278256	0.278571
ZNF341	2	0.278218	0.239041
TRIM66	2	0.278193	0.166143
IL16	2	0.278192	0.236117
ZNF512	2	0.277922	0.0285012
PRELID2	2	0.27791	0.208279
DCUN1D2	2	0.27783	0.153925
SEC61A2	2	0.277318	0.0222666
THAP6	2	0.277038	0.0702587
PTPRF	2	0.276756	0.489977
SPHKAP	2	0.276722	0.469709
TMEM37	2	0.276594	0.466653
CPLANE2	2	0.276207	0.291079
BICDL1	2	0.276126	0.580268
FBLN5	2	0.276122	0.200252
CD226	2	0.275792	0.373657
SLC16A1-AS1	2	0.275712	0.109482
PKDREJ	2	0.275669	0.288033
TMEM17	2	0.275602	0.13883
SMIM30	2	0.275512	0.343014
SGCG	2	0.275395	0.197515
OSGEP	2	0.274821	0.0241852
SAP30-DT	2	0.274701	0.47754
GALNT13	2	0.274308	0.540883
FAM228B	2	0.273986	0.249948
PRKAR2A-AS1	2	0.273594	0.344688
HES1	2	0.273463	0.344803
NEMP2	2	0.273425	0.0779765
FYN	2	0.27318	0.0229701
CLYBL	2	0.273161	0.126847
TMCC1	2	0.272989	0.0953378
VKORC1	2	0.272899	0.485549
KDM7A-DT	2	0.272734	0.316178
DNM3	2	0.272532	0.153725
CLK3	2	0.272125	0.0183494
DPM3	2	0.272076	0.295935
TARID	2	0.271743	0.389979
TMEM256	2	0.27133	0.25851
AUTS2	2	0.270999	0.0747305
BBS2	2	0.270916	0.180786
OCLN	2	0.270808	0.497813
ITFG2	2	0.270685	0.0133397
TRAF1	2	0.270624	0.217293
IL11RA	2	0.270602	0.26849
PMS2	2	0.270582	0.159497
TRIM7	2	0.270293	0.351715
PTPN13	2	0.268973	0.355932
WIPF3	2	0.2689	0.119758
ZNF514	2	0.268607	0.0748005
LSP1P5	2	0.268437	0.388585
SMG6	2	0.268133	0.0496649
HIRA	2	0.267939	0.383286
DNAAF4	2	0.267913	0.482333
ZSWIM9	2	0.267867	0.267325
RGL1	2	0.26786	0.120554
AGBL4	2	0.267682	0.543854
NHLRC3	2	0.266953	0.316878
TMEM106C	2	0.266422	0.0789257
NAB1	2	0.266307	0.137002
SPSB4	2	0.266121	0.24222
ISYNA1	2	0.264838	0.346353
DMAC1	2	0.264831	0.220119
ZNF44	2	0.264705	0.281333
PIGF	2	0.264676	0.325072
GALNT11	2	0.264653	0.136199
TRPM6	2	0.264239	0.44029
SMG8	2	0.264231	0.150515
SH2B1	2	0.26418	0.154377
DNAJC30	2	0.264081	0.178808
SLCO1C1	2	0.263851	0.35729
PARP2	2	0.263833	0.54266
AAMDC	2	0.263648	0.42707
PLVAP	2	0.263574	0.484284
PIGU	2	0.263531	0.166313
DCP1B	2	0.26338	0.158548
FIP1L1	2	0.26331	0.0419518
PSTPIP2	2	0.263271	0.223162
MAGEE1	2	0.263211	0.193117
ZNF594	2	0.263085	0.0536777
HCG27	2	0.263033	0.208307
ZNF443	2	0.262914	0.103993
JMJD4	2	0.262609	0.349712
WDR90	2	0.262293	0.257192
NHS	2	0.261972	0.189757
CLASP1	2	0.261607	0.252312
PDCD7	2	0.261528	0.00768086
ECHDC2	2	0.261403	0.140459
LINC00467	2	0.261398	0.256033
SLC30A1	2	0.26093	0.287407
SUPT3H	2	0.260841	0.0973013
HID1	2	0.260828	0.258173
HDAC5	2	0.260531	0.18018
NDUFA6-DT	2	0.260432	0.239795
IGIP	2	0.260327	0.145848
PRMT7	2	0.259643	0.148905
MAGOHB	2	0.259347	0.120936
HEY1	2	0.259195	0.0749945
SARM1	2	0.259026	0.182733
SPAG7	2	0.258637	0.259376
GPALPP1	2	0.258601	0.277992
MUC20	2	0.258447	0.568888
ZNF85	2	0.258362	0.194226
ASB5	2	0.258331	0.316383
GDPGP1	2	0.258261	0.170702
MSC-AS1	2	0.25783	0.141962
CD72	2	0.257698	0.487489
LPP-AS2	2	0.257547	0.220871
FUT4	2	0.257423	0.111981
FAM13A	2	0.257082	0.256699
SLC22A3	2	0.256901	0.284901
XPNPEP2	2	0.256707	0.530556
FBXL20	2	0.256322	0.15385
SPTAN1	2	0.256174	0.0674001
METRN	2	0.25611	0.306568
YPEL1	2	0.256103	0.401714
XPC	2	0.255898	0.0505485
RPL7AP30	2	0.255467	0.468089
BCDIN3D	2	0.254897	0.0625767
B3GALNT1	2	0.25482	0.244514
PPIEL	2	0.254765	0.331467
TBCK	2	0.254625	0.0966885
TDRD3	2	0.254617	0.412638
HNRNPA1P48	2	0.254573	0.346575
LINC01465	2	0.254542	0.418077
YPEL4	2	0.254014	0.398058
CHTOP	2	0.253756	0.0202924
PLA2R1	2	0.253667	0.322187
ZNF627	2	0.253658	0.126878
SYT11	2	0.253645	0.197695
IRF6	2	0.253506	0.541658
C14orf180	2	0.253493	0.601633
UGDH-AS1	2	0.25343	0.12725
CHRD	2	0.253332	0.260923
HSDL1	2	0.252999	0.355804
EPC1	2	0.252759	0.0180397
CADM3	2	0.2527	0.356341
DAPK2	2	0.252655	0.212365
CFI	2	0.252582	0.101705
GMPR2	2	0.252573	0.458225
GSTA4	2	0.252312	0.0479876
PRRC2A	2	0.252095	0.142834
CCDC146	2	0.251562	0.336248
CAHM	2	0.250812	0.309668
TDRP	2	0.250795	0.084856
TMEM254	2	0.250727	0.147368
LNP1	2	0.250079	0.113587
GCNT1	2	0.249876	0.249178
SLC35D1	2	0.24967	0.0999386
WDR27	2	0.249584	0.0708891
TBC1D17	2	0.249228	0.161252
DDX60L	2	0.249226	0.210779
ILF3-DT	2	0.24887	0.136541
TRMT10B	2	0.248448	0.027184
AARS2	2	0.248164	0.104922
RRP7BP	2	0.24799	0.145696
FDXR	2	0.247906	0.452798
LIPT1	2	0.247492	0.077282
POF1B	2	0.247027	0.567682
DNMT3A	2	0.246357	0.22797
SARS2	2	0.246331	0.270068
MED30	2	0.245899	0.168653
FAM107B	2	0.245833	0.244342
PCSK6	2	0.244836	0.34266
RPS2P32	2	0.244259	0.3634
EBF3	2	0.244028	0.118295
ZKSCAN3	2	0.243863	0.0410806
VAMP1	2	0.243812	0.125096
PSMA3-AS1	2	0.243761	0.0788122
ULK2	2	0.243564	0.0771447
MED17	2	0.243453	0.273137
ST6GALNAC6	2	0.243433	0.265598
PAXIP1	2	0.243368	0.098562
TAS2R15P	2	0.243295	0.424912
RBM14	2	0.242995	0.138422
TDRD10	2	0.242756	0.217742
CHRNE	2	0.242736	0.62083
TRIM52	2	0.242705	0.265141
RBFADN	2	0.242426	0.331375
CZIB	2	0.242277	0.0826286
NRF1	2	0.242131	0.0752686
PIWIL2	2	0.24202	0.509692
GSN	2	0.241989	0.301292
NELFCD	2	0.241965	0.0237164
SYNDIG1	2	0.241599	0.316597
NAIF1	2	0.241544	0.114583
ADCY2	2	0.241465	0.473695
SLC46A1	2	0.241313	0.100318
SPATA1	2	0.241284	0.327276
TRIM69	2	0.241272	0.244217
ITPR1	2	0.240264	0.343823
TBX18	2	0.240119	0.281977
ZNF550	2	0.240115	0.105781
AATK	2	0.239958	0.471926
FGF11	2	0.239948	0.640818
[truncated: 17,303 more rows]

## Sheet: Table S3. DCM vs Donor
Table S3. DCM (females) vs Donor DEGs from GSE141910
Gene	log2(fold-change)	p-value	adj p-value
FHAD1-AS1	3.96624	4.13431e-19	2.02157e-15
HBA2	3.86711	3.23816e-07	1.03658e-05
HBB	3.6366	2.18009e-10	2.5231e-08
FNDC1	3.61485	1.56563e-21	3.06222e-17
HBA1	3.59804	8.45806e-07	2.26929e-05
PENK	3.57881	1.77262e-14	9.4041e-12
COL22A1	3.52538	5.4554e-11	8.0835e-09
SFRP4	3.39078	5.64684e-14	2.47282e-11
SEZ6L	3.22448	1.37108e-12	3.72458e-10
HAPLN1	3.20605	1.16063e-11	2.26412e-09
FCER1A	3.10408	3.16461e-12	7.36865e-10
CXCL11	3.00801	3.26241e-09	2.4079e-07
GZMH	3.00412	2.93994e-12	7.09906e-10
MXRA5	3.00235	3.59193e-17	5.58303e-14
CD1C	2.98925	2.48093e-14	1.24422e-11
CAPN6	2.97032	1.29075e-10	1.67191e-08
APCDD1L	2.91257	5.66205e-11	8.32662e-09
ARMS2	2.90991	5.19689e-11	7.81891e-09
MKRN2OS	2.82639	7.52004e-07	2.05425e-05
ESM1	2.82397	3.1191e-10	3.40819e-08
CXCL10	2.81233	1.78077e-07	6.34427e-06
ANKRD34C	2.77426	9.69058e-14	3.94871e-11
LEFTY2	2.75454	3.71079e-17	5.58303e-14
SLC1A7	2.71739	4.11579e-09	2.91053e-07
NKG7	2.69553	3.7803e-11	6.06056e-09
LRRC55	2.68131	1.70807e-12	4.45441e-10
AGTR2	2.67903	1.56487e-10	1.97466e-08
LYPD1	2.64354	5.00796e-08	2.20114e-06
WNT9A	2.63365	1.54522e-09	1.24889e-07
LAMP5	2.63044	8.32364e-12	1.73194e-09
CX3CR1	2.58998	5.29558e-12	1.16378e-09
CHRNA3	2.55664	1.22631e-08	7.00247e-07
TNNI1	2.54451	5.64869e-06	0.00010374
FATE1	2.52685	3.70111e-11	5.98264e-09
TNMD	2.50936	5.88983e-07	1.70919e-05
CMA1	2.50754	7.0871e-08	2.89388e-06
HNRNPA1P66	2.46257	2.49356e-09	1.92014e-07
GZMB	2.43436	2.39004e-08	1.22695e-06
KCNIP1	2.42401	1.75159e-11	3.17216e-09
COL9A1	2.42255	7.11225e-13	2.20807e-10
CENPA	2.37997	2.84647e-06	6.02534e-05
CTSG	2.36368	4.27014e-08	1.95597e-06
ACE	2.35237	5.51999e-12	1.19962e-09
TNFRSF4	2.35133	3.1471e-06	6.55529e-05
VGLL2	2.32467	1.71351e-05	0.000259401
CTD-3080P12.3	2.32295	3.58897e-07	1.13038e-05
CRISPLD1	2.3156	4.29213e-11	6.71361e-09
CCDC144NL-AS1	2.29625	1.84986e-12	4.76072e-10
PRKAG3	2.2599	2.1372e-11	3.69924e-09
UNC80	2.2571	4.47316e-08	2.01591e-06
GSG1L	2.24833	4.06108e-06	7.97497e-05
CTSW	2.24457	4.78376e-11	7.36736e-09
OPCML	2.2345	4.137e-15	2.69719e-12
DNAAF3-AS1	2.22364	1.63531e-12	4.33051e-10
HSH2D	2.22278	2.78442e-09	2.10272e-07
RYR3	2.21586	3.55651e-11	5.79682e-09
CD1E	2.21012	2.20417e-08	1.1375e-06
NDP	2.20923	3.18052e-10	3.45599e-08
EXOC3L4	2.20563	2.37786e-07	8.10255e-06
CMTM2	2.20542	1.25359e-07	4.72429e-06
LUM	2.20401	1.04111e-17	2.54539e-14
APLNR	2.20003	1.36429e-10	1.75554e-08
LTB	2.19836	8.17272e-07	2.20799e-05
CRACD	2.19003	3.94273e-06	7.77441e-05
APOA1	2.18011	4.27646e-07	1.31102e-05
MS4A1	2.17877	7.06304e-08	2.89008e-06
SCUBE2	2.16981	1.07934e-13	4.30835e-11
ODAD2	2.16782	2.11529e-13	7.38803e-11
ASPN	2.16778	2.34687e-14	1.20796e-11
NAPSB	2.16104	1.98002e-08	1.04027e-06
PCK1	-1.79577	0.0106676	0.04259
SLAMF7	2.16025	3.3291e-08	1.59593e-06
CXCL9	2.15692	2.63265e-05	0.00036859
SRGAP3-AS4	2.13749	8.43813e-09	5.15754e-07
IGHA2	2.13747	0.000493428	0.00395693
LRRC36	2.13702	5.9545e-05	0.000726992
COL10A1	2.12904	1.23128e-06	3.07176e-05
FAM180B	2.11948	1.09516e-07	4.16736e-06
IGLC3	2.10862	0.000278615	0.00250664
LINC00377	2.09694	7.25237e-09	4.57476e-07
CCR7	2.09069	1.2964e-07	4.83899e-06
LINC02593	2.08906	1.94269e-08	1.02418e-06
FRZB	2.08614	1.39811e-15	9.76633e-13
IDO1	2.08396	2.27431e-07	7.80409e-06
SAMD11	2.07518	2.1086e-05	0.000308007
OGN	2.07059	3.46428e-12	7.78826e-10
PI16	2.06909	8.45497e-10	7.91248e-08
CERS1	2.05109	1.66375e-07	6.02389e-06
SAMD3	2.04232	9.72662e-10	8.78278e-08
PROM1	2.04066	1.47673e-13	5.66342e-11
HABP2	2.04007	0.00281606	0.0153681
SMOC2	2.03477	9.12237e-21	8.92122e-17
LSP1	2.03043	4.89502e-11	7.45294e-09
GZMA	2.02367	5.63992e-09	3.83025e-07
SLC24A2	2.02313	6.10387e-09	4.06073e-07
BIRC7	2.02203	1.87736e-06	4.34548e-05
LINC00861	2.01359	7.80989e-09	4.80357e-07
PRF1	2.00441	9.18177e-10	8.47105e-08
IGKV3-15	2.00049	0.000906865	0.00640338
MDK	2.00032	1.51239e-07	5.5395e-06
SYTL5	1.99537	8.07163e-06	0.000139464
NFIA-AS2	1.99531	2.03234e-11	3.58743e-09
TRDC	1.99215	1.76267e-07	6.30274e-06
TLL2	1.99194	1.84068e-16	2.25011e-13
ATP1B4	1.98767	0.000103915	0.00113609
IGHM	1.97858	0.000154206	0.00156033
NPPA	1.97463	1.84095e-05	0.000275705
THY1	1.97038	4.66476e-06	8.90997e-05
CD3D	1.96785	2.99686e-07	9.70456e-06
IGHG1	1.96679	0.000794272	0.0057967
TGFB2-AS1	1.96439	4.53972e-07	1.36963e-05
CYS1	1.9542	9.55506e-13	2.70851e-10
ADAMTS14	1.95173	7.62519e-10	7.27518e-08
SSC5D	1.94634	1.96712e-11	3.52981e-09
GABRD	1.94451	6.00956e-07	1.73364e-05
SYTL1	1.93625	1.77358e-07	6.3302e-06
IGHG2	1.92649	0.00111084	0.00754407
PMP2	1.92408	1.48501e-10	1.89839e-08
GLIS1	1.90786	4.03473e-06	7.93916e-05
NTM	1.90256	2.01548e-13	7.16743e-11
CXCL14	1.8972	1.46131e-06	3.53298e-05
TBX21	1.89522	3.15608e-09	2.3553e-07
TMEM156	1.89205	3.50367e-08	1.66735e-06
CD3G	1.88378	9.58805e-07	2.50377e-05
IGHG3	1.88058	0.000722464	0.00534039
GFRA3	1.87833	1.24596e-09	1.05955e-07
COMP	1.87745	0.00100672	0.00698986
PPP2R2B	1.87125	1.94328e-10	2.36078e-08
ISLR	1.86955	5.3665e-09	3.65726e-07
STAT4	1.86755	1.6662e-07	6.02389e-06
S1PR5	1.86724	1.01264e-06	2.59923e-05
IGKV3-11	1.86216	0.00227535	0.0130432
CYP4F3	1.85736	9.77465e-07	2.54232e-05
P3H2	1.85599	1.11693e-08	6.52119e-07
LHCGR	1.85434	0.000178585	0.00175436
CREG2	1.85196	1.03371e-08	6.12674e-07
HRK	1.85043	7.16697e-09	4.55126e-07
FREM1	1.84824	2.5447e-16	2.61041e-13
AMHR2	1.84627	3.24806e-07	1.03805e-05
IGHA1	1.84517	0.00234956	0.0133629
PRKCQ	1.84469	1.15345e-09	9.89487e-08
NRK	1.84406	1.80889e-13	6.80385e-11
LINC02427	1.83586	2.13551e-06	4.8399e-05
ITGAL	1.83286	1.0077e-10	1.34997e-08
CD2	1.83128	4.10211e-07	1.26153e-05
DNAAF3	1.82774	3.16706e-09	2.3553e-07
MYL1	1.82428	1.64139e-05	0.000250812
FBLN7	1.8222	4.12197e-09	2.91053e-07
TBC1D10C	1.82013	9.54408e-07	2.49562e-05
OASL	1.81539	7.00515e-08	2.87241e-06
FCRL3	1.80708	2.61367e-07	8.72369e-06
CLEC9A	1.80646	2.80813e-06	5.96355e-05
APOA1-AS	1.80358	1.69073e-05	0.000256582
C1QTNF2	1.80281	1.20307e-12	3.36156e-10
C1QTNF9	1.79423	7.51096e-13	2.2717e-10
ZAP70	1.79135	3.67754e-07	1.15271e-05
IGLV1-44	1.79095	0.00350218	0.0181744
LIPH	1.78954	1.71995e-07	6.17256e-06
ROBO2	1.7844	7.41098e-08	3.00106e-06
CD6	1.78438	5.54319e-07	1.62304e-05
FCGR3B	1.78263	2.75405e-05	0.000381675
LRRC15	1.7779	5.73621e-05	0.00070474
AQP10	1.7729	3.61785e-08	1.71751e-06
HDC	1.77121	3.69067e-08	1.74362e-06
SH2D1A	1.77005	1.99722e-06	4.58494e-05
XG	1.76239	1.69571e-06	3.99113e-05
ATRNL1	1.76165	5.00682e-05	0.000627344
RTL3	1.76091	1.37738e-09	1.14192e-07
CD3E	1.7603	8.83175e-07	2.34065e-05
B3GAT2	1.75641	9.28099e-05	0.00104027
IL2RB	1.75532	6.35951e-09	4.17402e-07
C1QTNF9B	1.75298	6.13942e-07	1.76072e-05
KIAA1755	1.75163	8.72631e-12	1.79661e-09
INKA1	1.748	1.38992e-07	5.13901e-06
SHISA2	1.74782	5.72341e-07	1.67081e-05
IGHD	1.74686	0.00782822	0.0335241
ECRG4	1.74668	1.15538e-08	6.7054e-07
ANO9	1.7381	8.7258e-06	0.000147637
LAMB4	1.73669	1.14749e-06	2.89596e-05
IL34	1.73069	2.01924e-09	1.58612e-07
LINC02028	1.7296	1.10898e-09	9.55533e-08
SLCO4C1	1.72691	2.74553e-08	1.36641e-06
IFI44L	1.72635	1.20369e-13	4.7086e-11
IGKV1-5	1.72542	0.00233858	0.0133315
SH2D1B	1.72516	4.90961e-08	2.17748e-06
EFCC1	1.72066	1.4655e-09	1.18937e-07
ADAM18	1.71765	5.43996e-06	0.000100486
CCDC168	1.71735	3.76965e-06	7.5082e-05
HTATSF1P2	-1.21164	0.0122181	0.0472561
IGKV1-9	1.71462	0.00525939	0.0247876
RTN4R	1.7114	8.22923e-05	0.000943468
CD27	1.71099	0.000117885	0.00125174
LINC02308	1.70837	7.38108e-08	2.99516e-06
TMEM200A	1.7079	1.49283e-05	0.000231733
CETP	1.70631	2.23664e-06	5.01105e-05
LDLRAD2	1.70542	0.00603089	0.0274449
LY9	1.70292	1.26924e-06	3.14931e-05
GNLY	1.69947	6.36776e-08	2.66126e-06
CD5	1.69931	2.49633e-06	5.42507e-05
MELTF-AS1	1.6982	4.02832e-11	6.40568e-09
OGDHL	1.6976	7.34893e-09	4.60698e-07
OXER1	1.69599	1.00324e-09	8.95998e-08
FCN1	1.69418	1.08877e-05	0.000177905
FMO1	1.69314	2.16061e-06	4.88548e-05
FEZF1-AS1	1.69306	8.21089e-08	3.26998e-06
IGLV1-47	1.68937	0.00459225	0.0223841
HNRNPCP3	1.67685	1.27077e-10	1.657e-08
SARDH	1.67216	4.72254e-07	1.41452e-05
GUCA1C	1.67048	2.70983e-05	0.000377504
KLRB1	1.66855	1.07382e-06	2.73118e-05
RGS4	1.66814	2.7975e-07	9.18494e-06
GAP43	1.66682	2.24512e-05	0.000325276
SPNS3	1.66338	1.78206e-06	4.15934e-05
UNC5B-AS1	1.66194	0.000358623	0.00307241
KIRREL3	1.65027	1.4774e-08	8.0866e-07
SMPD3	1.64925	7.16001e-06	0.000126221
LCK	1.64285	7.84989e-07	2.13541e-05
PTN	1.64229	4.59121e-12	1.02045e-09
GADL1	1.64134	4.67731e-05	0.000594049
WNT10B	1.64064	8.48965e-07	2.27464e-05
TRGC2	1.63983	1.44825e-05	0.000226429
SIGLEC17P	1.63814	1.77088e-06	4.13818e-05
ISG15	1.63689	0.000624397	0.00478161
TMEM119	1.6331	1.57727e-05	0.000243296
PPM1K-DT	1.63061	0.00166799	0.0102915
DBH-AS1	1.6297	6.26495e-07	1.79146e-05
LINC01133	1.62948	0.000156938	0.00158143
KCNK17	1.62866	2.48962e-05	0.000353371
ZNF365	1.62863	7.18891e-07	1.98318e-05
HHATL-AS1	1.62179	9.3413e-07	2.44915e-05
C1QTNF7	1.61867	9.94124e-11	1.34825e-08
CHIT1	1.61616	0.00227436	0.0130414
TRGC1	1.61317	2.78699e-06	5.93799e-05
SCIRT	1.60912	1.38525e-09	1.14321e-07
IGKV3-20	1.60907	0.00623634	0.0280987
FCAR	-1.10559	0.0123016	0.0474904
ZBP1	1.60904	5.74159e-07	1.6713e-05
TAC4	1.60761	1.14958e-06	2.8975e-05
DIO2	1.60293	9.88479e-11	1.34825e-08
IGHV3-21	1.60239	0.00476354	0.0230106
C16orf89	1.60112	5.74119e-08	2.45179e-06
HLA-DQA1	1.6003	1.00442e-06	2.58494e-05
BCL11B	1.59486	1.22603e-06	3.06257e-05
LRRC17	1.59405	5.33622e-10	5.32506e-08
NRXN2	1.59396	4.17508e-06	8.17421e-05
SLC16A9	1.5873	1.65086e-09	1.32333e-07
MOXD1	1.58653	6.23423e-11	9.00723e-09
AK5	1.58592	3.65288e-10	3.86198e-08
LRRC77P	1.58126	3.06379e-10	3.37546e-08
DBP	1.57912	1.12262e-06	2.84245e-05
SCML4	1.57876	4.84715e-06	9.19004e-05
THBS4-AS1	1.57212	0.000191537	0.00185395
GREM1	1.56815	0.00897872	0.0371986
SKAP1	1.56763	4.01185e-06	7.90209e-05
JSRP1	1.56707	0.00823993	0.0348464
METTL21EP	1.56508	8.73918e-13	2.5705e-10
CAMK4	1.56412	1.20746e-06	3.02496e-05
RASGRP1	1.5634	5.97797e-07	1.72708e-05
TMEM130	1.56318	0.000119922	0.00126844
PLAC8	1.56153	3.00706e-06	6.31062e-05
SDSL	1.56003	2.0226e-07	7.06429e-06
GCSAM	1.55753	1.00897e-07	3.89238e-06
COL9A2	1.55639	3.07247e-08	1.49861e-06
IGHV3-7	1.55609	0.0063297	0.0284212
CRABP2	1.55521	6.97201e-07	1.93152e-05
PPDPF	1.5552	3.63601e-06	7.34677e-05
GALNT5	1.55097	8.60961e-06	0.000145923
CYP11A1	1.54759	6.20497e-09	4.08629e-07
CLEC11A	1.54351	4.87236e-06	9.22541e-05
COL16A1	1.54333	3.21634e-10	3.47561e-08
UBASH3A	1.54255	4.20074e-05	0.000544843
RXRG	1.54239	7.58699e-09	4.71092e-07
GTF2IP13	1.54145	0.000105454	0.00114778
SOX15	1.54016	4.31518e-07	1.31876e-05
HBG2	1.53802	0.000803605	0.00584519
MYOC	1.53532	2.70445e-06	5.78103e-05
NXPH4	1.53296	1.93892e-06	4.47209e-05
NME8	1.53238	1.64475e-05	0.000251129
THBS4	1.53172	2.73097e-08	1.36263e-06
ATP1B2	1.53044	1.99085e-13	7.16743e-11
PHLDA1	1.53015	5.7722e-14	2.47282e-11
IGFBP7-AS1	1.52819	0.00888949	0.0368827
SLC28A2-AS1	1.52815	0.000711193	0.00528304
COL1A1	1.5268	1.87086e-05	0.00027933
TENM4	1.52663	4.29251e-09	2.9878e-07
HMCN2	1.526	5.64616e-07	1.65072e-05
EBLN2	-1.02723	0.0113682	0.0446936
C22orf15	1.52267	0.00299552	0.0161403
LINC00670	1.52219	7.41713e-10	7.18177e-08
HAAO	1.51833	1.64806e-07	5.98042e-06
CD247	1.51523	2.07746e-08	1.08355e-06
CST7	1.51441	1.68414e-06	3.96869e-05
LINC00968	1.51287	1.87116e-07	6.62094e-06
MATN2	1.51127	9.61893e-15	5.70111e-12
PRSS35	1.50775	1.12406e-05	0.000183128
RGL4	1.50763	3.45861e-05	0.000460496
RASL11B	1.50598	3.61535e-10	3.84308e-08
MRC2	1.50546	1.53536e-07	5.61309e-06
FZD10-AS1	1.50411	6.49614e-07	1.82567e-05
ARSI	1.50327	0.000324661	0.00283991
EXTL1	1.50182	1.33995e-06	3.30077e-05
CACNA1G	1.50123	6.67896e-08	2.76767e-06
LMX1A	1.50102	2.19624e-06	4.93749e-05
MYADML2	1.49851	4.38899e-05	0.000565137
GSTM5	1.49847	1.97335e-07	6.92941e-06
TREH	1.49841	0.00463158	0.022529
KLHDC8A	1.49817	8.65498e-06	0.000146565
PDE4C	1.49705	1.16205e-08	6.7054e-07
NIBAN3	1.49511	8.18619e-06	0.000141194
HTR2A	1.49488	0.000136325	0.00140855
MSS51	1.48873	7.79242e-14	3.24281e-11
DACT2	1.48812	0.00041668	0.00345772
MED12L	1.4881	2.23926e-05	0.000324909
RASEF	1.48748	2.11585e-05	0.000308835
CRTAM	1.48629	2.31587e-05	0.000333087
PDIA2	1.48575	3.44822e-06	7.06217e-05
FRMD7	1.48223	0.00138845	0.00890438
MCHR1	1.4822	4.75267e-05	0.000600113
CARD11	1.48109	1.41403e-06	3.45163e-05
LINC00906	1.47948	1.36757e-05	0.000215711
TEX35	-0.988551	0.0123707	0.0476765
RPS4Y1	1.47914	0.00117472	0.00784441
FGF18	1.47587	3.61613e-07	1.1371e-05
STAB2	1.47439	0.000254144	0.0023257
CA3	1.47411	0.000261639	0.00238436
CEROX1	1.47367	1.34849e-08	7.55734e-07
PLCH2	1.47272	3.80139e-05	0.000500346
B4GALNT4	1.47259	7.77223e-06	0.000135126
FAP	1.47145	5.22605e-07	1.53709e-05
OMG	1.471	8.44635e-07	2.26926e-05
FAM181B	1.47043	3.70516e-06	7.43315e-05
CEACAM3	1.47001	0.00019835	0.00190423
GPA33	1.46993	3.78321e-08	1.77874e-06
ITIH5	1.4611	3.04725e-12	7.26844e-10
SCN2B	1.4567	6.50967e-11	9.29362e-09
CRHBP	1.45532	1.82383e-09	1.44422e-07
MS4A2	1.45386	8.77414e-05	0.000995437
TNS1-AS1	1.45251	5.66921e-08	2.43069e-06
FOXS1	1.45117	0.000206931	0.00197048
SOX8	1.45069	3.07885e-09	2.30725e-07
TRIM17	1.45008	1.3249e-06	3.27193e-05
CCDC85B	1.44846	0.00631583	0.0283719
LINC00865	1.44324	6.35516e-07	1.80819e-05
ADAMTSL2	1.44174	3.69631e-06	7.43023e-05
CD48	1.44116	2.35059e-07	8.02358e-06
LEF1	1.43875	4.5345e-07	1.36963e-05
COL14A1	1.43436	8.07773e-07	2.19129e-05
CRYM	1.43169	2.16384e-10	2.5231e-08
MFAP4	1.4284	5.75324e-11	8.39758e-09
BRINP1	1.42793	0.00043328	0.00356222
LCN12	1.42574	1.34439e-05	0.00021257
ESPNL	1.42531	0.00245092	0.0138069
MYL6B-AS1	1.42435	0.000332828	0.00289324
LINC00501	1.42004	6.85114e-09	4.43713e-07
FHAD1	1.41183	6.45286e-07	1.82174e-05
GADD45G	1.41148	0.000606197	0.00468086
IL17D	1.40425	3.44996e-08	1.6458e-06
LINC01116	1.40396	1.22458e-05	0.000196163
NUDT4B	-0.943254	0.0101004	0.0408255
ITGB7	1.40337	5.31487e-09	3.63474e-07
TMEM163	1.403	4.58677e-08	2.05763e-06
PNMA8B	1.40284	6.93947e-06	0.000122943
GZMK	1.40234	5.17347e-05	0.00064492
GPR68	1.40194	0.000184957	0.00179889
ETV4	1.4011	7.91828e-06	0.000137352
ATP1A4	1.39987	2.38234e-06	5.25323e-05
NR4A3	-0.928102	0.011158	0.0440475
MIR3142HG	1.39818	1.41954e-06	3.45333e-05
TRAF3IP3	1.39719	1.55525e-09	1.25181e-07
ODF3B	1.39254	0.000139233	0.00143179
CD83	1.39184	2.70083e-08	1.35104e-06
XKR4	1.39141	4.54465e-07	1.36963e-05
TLR7	1.39001	9.89184e-07	2.56257e-05
CD7	1.38875	0.00108856	0.00740842
SFRP1	1.38783	1.12089e-08	6.52486e-07
PRPH	1.38391	1.2008e-05	0.000193463
FBXO39	1.38295	7.62913e-06	0.00013323
CILP2	1.38291	0.0011072	0.00752197
TIGIT	1.38232	4.5218e-05	0.000577297
IGLV2-14	1.38207	0.00991022	0.0402396
EIF4EBP3	1.3816	8.92882e-05	0.00100889
CARNS1	1.37836	1.30994e-09	1.09962e-07
PADI4	1.37524	0.000588598	0.00457385
EFCAB1	1.37499	4.58015e-06	8.79959e-05
LINC01267	1.37484	2.6963e-05	0.000376156
DLGAP1	1.3734	6.12166e-05	0.000743687
GLYATL2	1.37245	6.54296e-07	1.83344e-05
MAP3K7CL	1.37037	0.000128848	0.00134245
CD96	1.3703	6.24592e-05	0.00075503
EMILIN3	1.36766	6.46087e-08	2.69442e-06
C11orf65	1.36641	1.16916e-11	2.26412e-09
BPI	1.36402	2.11814e-05	0.000308938
CD8B	1.36148	0.000113534	0.00121811
MYOZ1	1.36113	3.7652e-05	0.000498099
LRRC24	1.36106	0.000359874	0.00307773
NUP62CL	1.3609	5.0666e-07	1.49921e-05
CHD5	1.35915	4.33434e-05	0.00055969
AEBP1	1.3581	2.04956e-06	4.67763e-05
ZMYND12	1.35734	1.45376e-09	1.18476e-07
MX1	1.35681	1.21165e-11	2.32341e-09
FSCN1	1.35527	2.73842e-05	0.000380674
CTHRC1	1.35496	1.3543e-05	0.000213964
HSD11B2	1.35333	0.000263885	0.00240062
C21orf62	1.35228	0.00281269	0.015354
IRX6	1.35145	6.51854e-06	0.000116755
FCRL6	1.35105	0.000200722	0.00192056
NRIP2	1.35089	8.96056e-12	1.82562e-09
LINC00900	1.35047	1.20943e-10	1.58759e-08
SCARA3	1.34982	1.04418e-09	9.23137e-08
C10orf71-AS1	1.34957	1.16219e-08	6.7054e-07
FCER2	1.34795	0.000667591	0.00504342
ANKRD22	1.34416	0.000771898	0.00565239
CLDN5	1.342	0.00107971	0.00737363
HDAC2-AS2	1.34112	7.30262e-07	2.00889e-05
TP63	1.33987	5.16097e-07	1.52483e-05
PGAM1P5	1.33969	1.69677e-08	9.14247e-07
IL2RG	1.33938	6.12612e-07	1.76072e-05
CCL22	1.33904	0.00219689	0.0127015
RSAD2	1.33842	9.2218e-11	1.27921e-08
KLRK1-AS1	1.33799	9.00803e-08	3.53791e-06
TVP23A	1.33608	5.02994e-05	0.000629435
TSPAN11	1.33502	1.95808e-10	2.36112e-08
LTBP4	1.33448	1.8648e-07	6.61952e-06
INSYN2A	1.33075	4.94499e-06	9.321e-05
LRRC3B	1.3304	1.93883e-05	0.000287067
TESPA1	1.32856	9.74418e-10	8.78278e-08
GDF6	1.3247	1.69227e-05	0.000256582
PIEZO2	1.32412	0.000857169	0.00614002
SIT1	1.32383	0.000155715	0.00157234
F2RL2	1.32375	3.8653e-05	0.000508073
KCNJ4	1.32264	9.93068e-05	0.00109799
SEMA5B	1.32036	4.03187e-13	1.31432e-10
DMC1	1.31929	3.2289e-09	2.3922e-07
LAMA5-AS1	1.31884	0.00533357	0.0250406
NRG1	1.31845	0.00017909	0.00175756
VN1R82P	-0.863494	0.0131587	0.0499557
ACKR4	1.31836	4.43377e-08	2.00278e-06
TNN	1.31811	0.000183168	0.00178772
SCG2	1.31718	0.00385766	0.019603
ALX4	1.31702	0.000280446	0.00251848
TRBC2	1.31618	2.06047e-05	0.000301878
TMSB15A	1.31531	7.16321e-06	0.000126221
LINC01531	1.31522	0.00165253	0.010209
PRRG3	1.3147	3.50084e-09	2.52667e-07
ITGB2-AS1	1.31009	1.32729e-05	0.000210036
KLHL35	1.30979	1.23708e-05	0.000197681
WFIKKN2	1.30805	9.6482e-07	2.51612e-05
RGS17	1.30629	2.51684e-05	0.000355789
OLFML1	1.30573	6.26272e-15	3.95137e-12
SHANK1	1.30491	1.18769e-05	0.000191825
CCL8	1.3026	0.000346896	0.00299423
MIR570	-0.842361	0.0125393	0.0481934
PODXL2	1.30014	3.19476e-11	5.25094e-09
COLEC11	1.29872	1.04529e-05	0.00017195
PKP3	1.29669	0.000359858	0.00307773
LINC01607	1.29528	3.28539e-06	6.7641e-05
HEATR5A-DT	1.29316	2.16852e-06	4.88642e-05
ADAMTS7P4	1.2908	1.21274e-07	4.588e-06
RDM1P5	1.28963	1.69214e-05	0.000256582
DNAJC22	1.28575	9.67937e-05	0.00107506
KLHDC9	1.28168	4.32493e-07	1.31968e-05
CLEC4F	1.28022	0.000319389	0.00280382
NTNG2	1.27903	2.96265e-07	9.64167e-06
ABCG2	1.27712	6.9991e-08	2.87241e-06
JAML	1.27706	5.80074e-07	1.68584e-05
P2RY13	1.27492	7.60747e-10	7.27518e-08
RIMS4	1.27196	0.000119474	0.00126519
HTR2B	1.27104	0.000215039	0.00202646
EIF4HP2	1.2695	2.37897e-05	0.000340632
FAM216B	1.26811	0.000306496	0.00271256
LINC02084	1.26757	3.92665e-07	1.21329e-05
ELF3	-0.821091	0.0123759	0.0476872
SPN	1.26706	7.4356e-09	4.64642e-07
RAB26	1.26593	1.4681e-05	0.000228802
PRR29	1.26479	0.000687405	0.00515132
GNG8	1.26402	0.00224247	0.012923
IL23A	1.26372	1.0551e-05	0.000173417
IPO9-AS1	1.26368	0.00558121	0.0259356
MYB	1.26163	6.24345e-05	0.00075503
LUARIS	1.26151	0.000421696	0.00349193
RARRES2	1.26103	0.00457814	0.0223357
GDNF-AS1	1.25846	1.48527e-06	3.58646e-05
ADAMTSL1	1.25339	4.60577e-07	1.38591e-05
ESR1	1.25179	4.91553e-11	7.45294e-09
CD81-AS1	1.25156	0.00065729	0.00498684
CD40LG	1.25116	0.00136489	0.0087931
GDF9	1.24954	0.000105203	0.00114697
AGRN	1.24949	2.01189e-06	4.6078e-05
SERTAD4	1.24942	8.64625e-07	2.30696e-05
LINC02754	1.24826	0.000449929	0.00367132
CCL21	1.24808	0.00383084	0.0194985
IDI2	1.24736	1.37623e-05	0.000216903
PRRT2	1.24658	2.44163e-07	8.248e-06
MZB1	1.24323	0.00763922	0.0328964
LINC00211	1.24182	3.7799e-07	1.17725e-05
RMI2	1.24008	1.60397e-05	0.00024683
OR7E47P	1.23993	9.66474e-05	0.00107466
IL4I1	1.23942	0.00183854	0.0110751
FLJ42969	1.23917	0.00637185	0.0285776
REEP2	1.2387	3.78692e-05	0.000499787
GLI2	1.23631	1.03013e-07	3.95064e-06
DUOX2	1.23473	3.44364e-05	0.000459442
KAZALD1	1.23209	2.50078e-08	1.26717e-06
P3H3	1.23127	3.63354e-06	7.34677e-05
HLA-J	1.23053	1.2093e-05	0.000194512
TSPAN32	1.23028	4.35711e-06	8.43769e-05
MACORIS	1.22588	0.000109496	0.00118519
SNCAIP	1.22587	6.35716e-10	6.27978e-08
KRT16P6	1.22508	0.00203036	0.0120011
KLRD1	1.22506	4.675e-08	2.08763e-06
TM6SF2	1.22343	5.08046e-06	9.49988e-05
ITGBL1	1.22127	6.8869e-05	0.000817856
KIT	1.21939	6.32554e-08	2.65411e-06
APC2	1.21879	0.000250358	0.00229679
AJAP1	1.21404	2.60956e-05	0.000365882
ECM2	1.21361	3.69511e-07	1.15636e-05
NCF1C	1.21212	0.000248834	0.00228756
P2RX6	1.21088	0.00016054	0.00161109
TNFSF15	1.20947	0.00118459	0.0078888
IZUMO1	-0.783477	0.0128341	0.049114
NECAB1	1.20875	1.19257e-06	2.99814e-05
LGI1	1.20672	0.000117854	0.00125174
BEX1	1.20479	0.000942055	0.00660181
SSUH2	1.20414	8.57659e-08	3.39574e-06
KCNN3	1.20355	1.35789e-12	3.72458e-10
PPBP	1.20342	0.00927499	0.0381674
OSGIN1	-0.774253	0.0124933	0.0480829
ADGRB1	1.2026	3.34565e-06	6.8737e-05
TCEAL5	1.20249	2.30825e-06	5.13619e-05
DOC2A	1.2024	0.000105452	0.00114778
CCL24	1.202	0.00357412	0.0184644
LRRTM1	1.2017	7.35803e-05	0.00086074
SLC35F1	1.20122	3.04373e-08	1.48831e-06
SLC6A1	1.1998	4.90344e-07	1.45976e-05
TNNT1	1.19897	0.000390343	0.00328375
MATK	1.19869	0.0014756	0.00934022
SEPTIN1	1.19706	9.02061e-05	0.00101658
RASGEF1C	1.19704	7.62342e-05	0.000885956
ANKRD36BP2	1.19701	0.00411741	0.020644
FZD2	1.19505	0.000959355	0.00670144
RET	1.19306	6.19939e-05	0.000750333
SYNPR	1.19298	0.000733163	0.00540902
NKD2	1.19158	0.000327295	0.00285656
ITGB8-AS1	1.19135	1.55916e-05	0.000241072
SELL	1.19056	1.51668e-06	3.63986e-05
PRR7	1.19022	0.00149679	0.00945903
IER3	1.1899	0.000111109	0.00119867
COL6A6	1.18867	0.000121072	0.00127727
ELN-AS1	1.18713	1.31519e-05	0.000208628
SEZ6L2	1.18529	0.000347212	0.00299564
TGFB2	1.18456	8.62309e-05	0.00097959
HPGDS	1.18348	3.3527e-05	0.00045069
P2RX6P	1.18348	0.000493174	0.00395652
VAT1L	1.18313	3.89612e-06	7.71297e-05
MIR181A2HG	1.18285	1.11254e-06	2.82232e-05
GJC2	1.18222	0.00119421	0.00792858
DM1-AS	1.18085	0.00268475	0.0148002
GATM	1.1804	1.14675e-06	2.89596e-05
BDKRB2	-0.744355	0.0124514	0.0479497
FBXL16	1.17933	0.000325452	0.00284556
LGALS8-AS1	1.17909	6.45461e-05	0.000775465
LRRC10	1.17888	1.71816e-06	4.03427e-05
SYT17	1.17814	3.70114e-10	3.89197e-08
PYHIN1	1.17609	0.00038111	0.00322411
STX19	1.17319	8.00494e-05	0.000921534
SNAP47	1.17289	6.45965e-10	6.34896e-08
LFNG	1.17194	0.000237694	0.00220231
ANGPTL7	1.17185	0.00117466	0.00784441
KCNA5	1.17061	1.04779e-09	9.23137e-08
RHBDL1	1.17018	0.000894846	0.00634141
IGFN1	1.16891	0.00123057	0.00810941
LINC01220	1.16776	5.21362e-05	0.000649097
PTGDR2	1.16743	2.5749e-06	5.56492e-05
LINC00471	1.16364	7.1294e-06	0.000125852
THEMIS	1.16198	0.00168785	0.0103859
SLC18A2	1.16188	9.07145e-07	2.39405e-05
ROR2	1.16187	2.35352e-06	5.20729e-05
FERMT1	1.16089	4.80718e-06	9.13738e-05
C1orf167	1.16053	0.00216927	0.0125901
CXCR1	1.16053	0.00144947	0.00919267
GNA14	1.15811	6.8459e-09	4.43713e-07
HLA-DQB1	1.15619	0.000460929	0.00373921
C9orf24	1.15604	2.00536e-05	0.000295799
CD244	1.15594	7.97339e-06	0.00013801
CD163L1	1.15556	1.23983e-05	0.000197959
NT5E	1.15487	5.27809e-10	5.29406e-08
CARMIL2	1.1544	0.000363049	0.00309947
ZNF831	1.15402	0.00123208	0.00811665
CCDC80	1.15337	4.94107e-06	9.321e-05
COL8A2	1.15177	2.72875e-06	5.82659e-05
CSPG5	1.1504	3.74829e-06	7.48853e-05
CREB5	1.14948	9.72956e-10	8.78278e-08
DNAJC27-AS1	1.14755	1.63156e-05	0.000249895
IGSF10	1.14613	2.33932e-05	0.000335692
PALM3	1.14578	0.000584258	0.00454916
BTLA	1.14488	0.000850724	0.00610617
ECE1-AS1	1.14338	1.57489e-05	0.000243296
KCNMB2	1.14031	1.68223e-06	3.96869e-05
TLCD1	-0.712349	0.0126308	0.0484595
LOXL1	1.1397	0.000133571	0.00138448
S1PR4	1.13925	0.00453136	0.0221627
PRKCQ-AS1	1.13579	0.000124886	0.00130903
IFIT3	1.13578	1.89042e-09	1.49091e-07
SOD3	1.13539	0.000208667	0.00198315
CFAP251	1.13491	1.32304e-07	4.91029e-06
ZMYND15	1.13468	8.89268e-06	0.000150071
ADAM19	1.13407	6.36043e-07	1.80819e-05
LRFN1	1.13379	0.00176532	0.0107396
KRTAP5-AS1	1.13313	0.000205746	0.00196015
LRRC43	1.13162	3.08126e-05	0.000420268
LRRC52-AS1	1.13	0.0042252	0.0210282
ANKDD1B	1.12936	2.88932e-06	6.08967e-05
FABP5P9	1.12846	0.00014428	0.00147593
TNNT3	1.12805	4.414e-06	8.51414e-05
SIGLEC8	1.124	0.000683014	0.00512824
LINC02827	1.12293	0.000473657	0.00382189
MMP17	1.12197	0.00419273	0.0209145
C1QTNF12	1.12034	0.00381758	0.0194854
SNAI3	-0.704857	0.0116869	0.0456529
B3GALT5	1.11934	0.00194498	0.0115629
PARP10	1.11903	2.08749e-05	0.000305152
PDCL3P4	1.11902	2.05452e-05	0.000301233
EGR2	1.11807	0.000269188	0.00244091
PDE5A	1.11762	8.31492e-10	7.81883e-08
SSXP10	1.11629	0.00372636	0.0191045
PDE6A	1.11449	0.000240484	0.00222394
PM20D1	1.11343	0.001906	0.0114039
DLEC1	1.11272	0.00139485	0.00892145
SNURF	-0.698206	0.0102128	0.0411352
CXCR6	1.11252	0.00445139	0.0218481
SLC6A9	1.1125	1.80237e-05	0.000270135
SERPINE2	1.10964	2.7014e-05	0.000376598
CETN4P	1.10941	8.8382e-06	0.00014935
CD8A	1.10896	0.000111955	0.0012058
APOBEC3A	1.10793	0.00154856	0.00972338
TMEM30B	1.10744	4.40172e-05	0.00056603
HYAL4	1.10636	5.0824e-05	0.000634781
UCN	1.10623	0.00497334	0.0237658
PCSK2	1.10451	2.80719e-05	0.000387587
OLR1	1.10318	0.00287797	0.0156275
GJD3	1.10199	1.89023e-08	1.01014e-06
LRRC4B	1.10102	0.00515431	0.0244333
C7orf50	1.10101	0.000548691	0.00432213
CPXM2	1.10063	4.25254e-05	0.000549739
ADAM8	1.09981	0.000209081	0.00198612
PHOSPHO1	1.09877	8.08614e-05	0.000929787
PTPRCAP	1.09842	0.00234456	0.0133451
RPL10P7	-0.687097	0.0130481	0.0496996
HDAC4-AS1	1.09806	0.00308193	0.0164743
ADGRL3-AS1	1.09635	0.000101047	0.0011122
CTSK	1.09618	1.31549e-07	4.89157e-06
ZNF541	1.09613	0.000174751	0.0017245
CTF1	1.09577	2.92284e-07	9.54389e-06
PCOLCE	1.09558	0.000285992	0.00255888
CES1P1	1.09525	0.00596561	0.0272493
BOC	1.09414	1.01168e-08	6.02817e-07
LSMEM2	1.09409	4.47946e-05	0.000572639
NCF1	1.09309	0.000944231	0.00661469
CACNA1C-AS2	1.09281	0.000315658	0.0027773
GBP5	1.09168	3.44862e-05	0.000459793
ANKRD24	1.09155	0.00138853	0.00890438
LINC00426	1.09131	0.000480406	0.00386518
IL31RA	1.09045	0.00734874	0.0319054
LINC01558	1.09044	2.11735e-06	4.80432e-05
HES4	1.0901	0.00121161	0.00802776
VSX1	1.08989	0.00013266	0.00137577
HLA-DOA	1.08971	2.3753e-06	5.24363e-05
EYS	1.08827	0.000960564	0.00670749
IFI6	1.08788	0.000509927	0.0040659
AZIN2	1.08755	2.14752e-09	1.6668e-07
XAF1	1.08621	8.29224e-12	1.73194e-09
DUSP15	1.08504	1.04367e-05	0.000171828
COL15A1	1.08467	9.99518e-11	1.34825e-08
APCDD1L-DT	1.08331	0.00128707	0.00839967
NHLRC4	1.08288	0.000810865	0.00588376
OAS1	1.08283	2.15065e-07	7.44506e-06
ASB18	1.0825	4.19163e-06	8.19023e-05
SULF1	1.0812	4.77838e-08	2.1241e-06
MGC16275	1.0796	6.60327e-10	6.45767e-08
TAGLN3	1.079	0.000363032	0.00309947
RLN2	1.07852	5.19941e-05	0.00064774
TSPAN9	1.07767	2.71347e-12	6.71806e-10
TMEM240	1.07761	0.00234508	0.0133451
HJV	1.07602	2.51385e-07	8.47686e-06
SYTL2	1.07434	8.19798e-07	2.2086e-05
ADGRE1	1.07433	0.00215167	0.0125251
CCDC190	1.07411	0.00053435	0.0042296
GLT8D2	1.07231	3.38447e-12	7.69731e-10
TEX41	1.07176	4.18327e-05	0.000543297
FFAR2	1.07056	0.00172127	0.0105273
NDUFB2-AS1	1.07032	0.00352247	0.0182506
NELL2	1.06939	0.00011266	0.0012116
ZNF350-AS1	1.06869	6.30291e-05	0.000760979
DYRK1B	1.06803	7.49767e-07	2.05101e-05
BMPER	-0.65817	0.0101219	0.0408954
OSBP2	1.06795	3.44712e-09	2.50301e-07
LINC00486	1.06719	3.23444e-05	0.000437196
RAB39B	1.06705	2.24744e-05	0.000325372
NGEF	1.06693	0.00648471	0.0290034
CPA3	1.06685	4.42595e-05	0.000567871
DPT	1.0661	8.57862e-06	0.000145821
HLA-DPB1	1.06535	1.36549e-06	3.35103e-05
CASP4LP	1.06428	1.4069e-09	1.1562e-07
TPPP3	1.06341	0.000348829	0.00300604
FOLH1	1.06324	0.000193292	0.00186789
RSPH9	1.06251	0.00424018	0.0210813
RGS11	1.06246	9.69897e-07	2.52599e-05
GPR17	1.06234	0.000160422	0.00161073
GRIA1	1.06099	0.000187862	0.00182261
LINC02798	1.05876	6.11187e-06	0.000111305
SFTA1P	1.05846	0.00272309	0.0149694
GFRA1	-0.648722	0.0123384	0.0475895
LINC00484	1.05609	0.000687758	0.005152
ICOS	1.0559	0.00653438	0.0291395
CLVS1	1.05348	0.00112981	0.00763207
SPON2	1.05288	0.000873044	0.00622753
BRSK1	1.05231	4.62008e-07	1.38595e-05
WARS2-IT1	1.0514	0.000555373	0.00437124
SEMA3B-AS1	1.05073	0.000879957	0.00626085
LPAR2	1.04964	0.000253377	0.00232014
KCNC4	1.04597	9.44998e-08	3.69664e-06
COL1A2	1.04451	2.03683e-05	0.000299311
PLXDC1	1.04406	2.97277e-13	1.00249e-10
TSPOAP1-AS1	1.03991	8.18951e-05	0.000939464
HTRA1	1.03799	3.09764e-11	5.13448e-09
CERCAM	1.03781	4.71272e-05	0.000596608
LIMD2	1.03747	0.00114694	0.00772222
RHOH	1.03716	0.00056644	0.0044387
CRB1	1.03537	0.000150521	0.00153096
FMOD	1.03409	0.000138012	0.00142208
ARVCF	1.03352	0.000115069	0.00123052
HCG20	1.03244	0.000155228	0.00156985
ARHGAP22	1.0323	1.26637e-05	0.000201701
C17orf114	1.02879	0.0017822	0.0108075
TRAT1	1.02865	0.00402512	0.0202697
CD22	1.02451	0.00139001	0.00890747
DSCAML1	1.02439	0.000184417	0.00179542
IGSF1	1.02432	3.39838e-05	0.000455578
POU6F2	1.02341	0.000213056	0.00201215
KCNJ15	1.02288	0.00159822	0.00994895
ZNF603P	1.02173	0.00668689	0.0296506
NLGN3	1.02119	4.33137e-08	1.97017e-06
LINC01426	1.01903	0.00181657	0.0109696
MMP25	1.01886	0.00117446	0.00784441
CCDC74B	1.01827	7.93858e-05	0.000917133
RELN	1.01757	0.00416093	0.0207983
EMID1	1.01718	0.00398537	0.0201109
LINC00623	1.01547	0.00170199	0.0104355
MALRD1	1.01348	0.00459377	0.0223841
PDE1A	1.01319	2.83442e-06	6.00633e-05
MIR4733HG	1.01283	0.00208282	0.0122226
SNORD104	1.01254	0.00734111	0.0318794
MMP16	1.01053	1.03259e-05	0.00017029
GNB3	1.00986	2.85066e-05	0.000392096
RETREG1-AS1	1.00856	0.00591461	0.0270859
CISTR	1.00672	4.80895e-05	0.000606046
GPC6	1.00658	4.41203e-05	0.000566984
GPR83	1.00514	0.000172466	0.00170672
LRRC14B	1.0041	0.00806495	0.0342918
ARHGEF4	1.0037	6.8461e-05	0.000814494
SOCS2-AS1	1.00302	9.10927e-10	8.44399e-08
NREP	1.00259	5.86255e-09	3.95399e-07
LMX1B	1.00241	6.91305e-05	0.000819966
ST8SIA2	1.00199	3.42441e-05	0.000457813
CX3CL1	1.00168	6.57217e-06	0.000117608
TSKS	1.00136	0.00112616	0.00762431
F10	1.00094	0.00027686	0.00249659
PSD2	1.0006	0.000386441	0.00325513
COL24A1	1.00005	0.00068835	0.00515446
DNASE1L2	0.999599	0.00280127	0.0153045
HAR1A	0.999332	0.00241536	0.0136436
MPIG6B	0.998967	0.000121647	0.00128057
CDH23	0.998169	5.21e-07	1.53469e-05
TMEM35A	0.99681	0.000227946	0.00212204
C1QTNF3	0.996327	9.92427e-07	2.56758e-05
SLITRK4	0.994089	0.00426111	0.0211423
CCN5	-0.619364	0.0130339	0.0496648
CCDC74A	0.994025	1.52752e-06	3.65242e-05
LRRN4CL	0.993941	1.55555e-05	0.000240704
FAM133A	0.993731	0.000460111	0.00373626
GAL3ST4	0.993121	1.38953e-06	3.4034e-05
BGLAP	0.993038	0.00550793	0.0256377
ANKRD29	0.992238	9.32854e-09	5.59684e-07
SLC5A7	0.991551	0.00139348	0.00891852
MTND4P35	0.991299	0.000197725	0.00190133
ATP13A4	0.990529	0.000470422	0.00380233
CD52	0.990256	0.00258096	0.0143944
CD74	0.98995	2.38787e-06	5.2595e-05
LINC01915	0.989313	6.52486e-07	1.83099e-05
NBL1	0.988704	0.00586643	0.0269304
ALDH1A3-AS1	0.988603	1.20007e-05	0.000193463
DUOX1	0.988177	2.98767e-07	9.69084e-06
OAS3	0.985576	1.67201e-05	0.000254496
LINC01816	0.985525	0.00470287	0.0227851
BTN3A1	0.985245	1.28767e-09	1.08559e-07
SCG5	0.985229	0.00166621	0.0102838
EPHB3	0.984916	0.00063617	0.0048529
APLP1	0.982952	2.79883e-07	9.18494e-06
ZNF536	0.982782	1.11351e-08	6.52067e-07
NAP1L3	0.982661	3.2008e-06	6.62482e-05
CD300LF	0.979329	0.00172752	0.0105556
GPAT2	-0.60798	0.0111134	0.0439294
KDSR-DT	0.979165	5.30013e-05	0.000657357
TRIM74	0.978241	0.000334021	0.00289845
RTP4	0.977848	2.48296e-08	1.26141e-06
NAV2-AS2	0.975821	0.000232601	0.0021592
PLEKHH2	0.975222	0.000239027	0.0022136
TBX1	0.974319	0.00470524	0.0227853
ZNF497	0.974241	0.000587255	0.00456705
CXCR2	0.974218	0.00322594	0.01705
SCRG1	0.973639	0.00136261	0.0087842
ZBTB12	0.973525	3.80037e-06	7.54634e-05
ITGAX	0.972154	0.000128898	0.00134245
DARS1-AS1	0.971866	7.27211e-05	0.000853991
KCNH8	0.971862	8.06642e-05	0.000928066
EVA1A	0.971087	0.000620496	0.00476677
PTCH2	0.9707	4.50726e-05	0.000575817
SLN	0.967084	0.00240248	0.0135928
ENPP2	0.966999	7.96269e-05	0.000918292
HHIP	0.965423	0.00430353	0.0212934
C17orf107	0.964173	0.000895422	0.0063432
MNS1	0.963194	1.8204e-06	4.22865e-05
REX1BD	0.963089	0.00337256	0.0176421
LTBP3	0.962503	1.05092e-08	6.20993e-07
SERPINI1	0.962405	2.486e-11	4.22815e-09
PCDH15	0.961863	0.00751055	0.0324529
RPS4XP6	0.961813	0.00159301	0.00993867
DDAH2	0.960852	0.000123061	0.00129336
ACAP1	0.959942	0.000623699	0.00478015
SLITRK6	0.958503	0.00072134	0.00533612
PDZD4	0.955348	0.000221718	0.00207691
COL11A2	0.955047	5.21005e-07	1.53469e-05
PPP1R26-AS1	0.954174	1.01399e-08	6.02817e-07
MAFK	0.953996	2.73169e-05	0.000380078
PODN	0.953685	6.63347e-05	0.000792572
IFIT2	0.953507	7.89066e-08	3.17559e-06
DDX19A-DT	0.953135	1.07849e-05	0.00017666
GFAP	0.952865	1.12448e-05	0.000183128
ANOS1	0.95249	3.71769e-06	7.44261e-05
MDH1B	0.952107	4.72258e-05	0.000597084
LINC00565	-0.590634	0.0102424	0.0412204
GRID1	0.951378	6.0763e-07	1.75032e-05
TM7SF2	0.950704	0.000320088	0.00280755
LRP3	0.950678	0.00119306	0.00792632
AOC2	-0.589509	0.0115974	0.0454032
ALDH1A2	0.950644	3.29722e-09	2.41537e-07
LINC02502	0.948671	3.23958e-05	0.000437287
MME	0.94553	0.000308256	0.00272536
HES7	0.945378	0.00181843	0.0109774
XYLT1	-0.586948	0.0125202	0.0481552
MMP15	0.943575	0.000461117	0.00373921
ADAMTS8	0.941556	0.000411937	0.00342855
SCARF2	0.941498	0.00375252	0.0191934
IL32	0.940585	0.000832031	0.00600062
SEC14L6	0.940099	0.00735126	0.0319093
CYSRT1	0.937122	0.00517553	0.0245045
ZNF385C	0.936797	1.76247e-05	0.000265578
PLCE1	0.936784	2.16762e-07	7.49053e-06
COLQ	0.936517	0.000249331	0.00229059
LTBP2	0.93642	0.000204704	0.00195118
STMN3	0.936304	0.000123452	0.00129667
YBX2	0.936081	0.000171525	0.00169866
FITM1	0.935854	0.00275711	0.0151223
STAC	0.935042	9.01785e-06	0.00015166
C11orf80	0.933456	2.2482e-07	7.74165e-06
C5orf24	-0.578615	0.0106383	0.0424987
ST8SIA1	0.932284	1.34732e-06	3.31475e-05
BST2	0.930526	0.000578771	0.00451904
DACT1	0.929631	1.73939e-05	0.000263115
HLA-DPA1	0.929412	1.8021e-07	6.40861e-06
HMGN2P5	0.929254	6.64791e-10	6.46898e-08
CARD14	0.92752	0.00561623	0.0260426
MFSD4A	0.926537	8.79711e-07	2.33464e-05
FBLN1	0.926441	0.000111221	0.00119922
SPACA9	0.926141	9.96751e-07	2.57536e-05
NRIR	0.926104	0.000429252	0.00353407
ADGRA2	0.924136	2.59242e-11	4.37114e-09
HMGN1P38	0.923846	0.00044607	0.00364685
BCL6B	0.923456	1.0485e-06	2.67724e-05
P2RY10	0.922658	0.00651986	0.029088
SLC30A2	0.920576	0.00204568	0.0120516
NMUR1	0.920028	0.000164889	0.00164739
GS1-124K5.4	0.919627	0.00042564	0.0035097
LINC02447	0.919534	4.97336e-06	9.35326e-05
LOXHD1	0.919431	0.000165795	0.00165432
TMEM178A	0.919305	1.0943e-07	4.16736e-06
LINC01664	0.918687	0.000487388	0.00391492
PCED1B	0.917651	2.48882e-05	0.000353371
IRF7	0.917486	0.00703824	0.0307691
GRM2	0.917373	0.000892299	0.00632795
ADM5	0.917187	0.00670945	0.0297304
AJUBA-DT	0.917108	2.59589e-06	5.59175e-05
SLC9C1	0.916669	0.000153718	0.0015562
BACH2	0.915632	8.34558e-08	3.31098e-06
PHLDA1-DT	0.911844	0.000743621	0.00547608
TMEM71	0.9118	1.58399e-06	3.769e-05
BGN	0.910917	0.00141186	0.00900962
ARID5A	0.910245	0.000694126	0.00518381
ADAM22	0.910113	1.00985e-05	0.000166963
ABHD11	0.909807	2.29449e-06	5.11139e-05
CASP16P	0.909769	0.00225084	0.0129397
TMC4	0.909242	8.5812e-06	0.000145821
SYT9	0.9091	0.001877	0.0112545
DENND6B	0.908899	0.000143268	0.00146865
C16orf86	0.908174	0.00932057	0.0383388
CDC20P1	0.907948	0.00212686	0.0124053
PEX11G	0.907908	0.00584442	0.026854
TMEM191C	0.907617	0.00278032	0.0152198
RPS28P7	0.907429	0.00732669	0.0318309
LINC01480	0.907273	4.8846e-05	0.000613996
HMGN2P3	0.907084	1.93548e-07	6.8209e-06
COL9A3	0.906982	0.00317734	0.0168736
BEGAIN	0.906133	0.00061526	0.00473774
SAMD9L	0.905954	1.42095e-05	0.000223053
FAM43B	0.904684	0.00441899	0.0217491
ASTN1	0.903889	1.21539e-05	0.000195011
IQSEC3	0.903279	6.79944e-05	0.000809929
LRRC75B	0.902663	4.66383e-05	0.000592722
ARHGAP33	0.900987	2.08174e-05	0.000304539
PTPRG-AS1	0.899833	0.00105918	0.00727152
KCNS3	0.899198	3.03023e-10	3.36751e-08
COL3A1	0.898811	0.0010209	0.00707211
VNN3	0.898506	0.00387499	0.019675
KIF25	0.898369	0.000677512	0.00509671
UBA7	0.897693	1.06115e-10	1.40237e-08
DPEP2	0.897545	0.000200805	0.00192056
NLRC4	-0.55545	0.0126345	0.0484617
DPYSL3	0.897137	2.36375e-09	1.82738e-07
GRIN2C	0.896667	0.000126016	0.00131875
SLFN12L	0.89626	0.000779146	0.00569907
LINC02298	0.894769	0.0036693	0.0188813
SPTSSB	0.894072	0.00112478	0.00761759
RBM38-AS1	0.893371	0.000177653	0.00174697
KCP	0.891719	0.00798328	0.0340185
RGS13	0.890054	0.00474187	0.0229286
MIR1-1HG-AS1	0.889285	0.000292112	0.0026053
PRR5L	0.889171	2.54778e-05	0.000359539
HCN2	0.888488	0.00528036	0.0248684
BAIAP3	0.888397	0.000438598	0.00359989
ASPA	0.887669	3.14303e-05	0.000426907
EPHX2	0.886655	4.28801e-07	1.31251e-05
COL5A1	0.885933	7.05122e-05	0.000833826
ACHE	0.884628	0.000290885	0.00259672
FAM225B	0.884132	0.00394233	0.01994
MX2	0.883801	6.55096e-09	4.27101e-07
CISH	0.883587	6.18462e-05	0.000749009
GAMT	0.883125	0.00411397	0.0206321
LINC00511	0.882795	0.00105044	0.00721912
GLIPR1L2	0.882656	6.49658e-07	1.82567e-05
CCDC3	0.882627	4.52777e-07	1.36963e-05
CHODL	0.882192	0.000770428	0.00564399
IQCA1	0.88022	0.000127059	0.00132754
LINC00487	0.879435	0.000562967	0.00441503
ARHGAP5	-0.545809	0.0111588	0.0440475
ZNF467	0.879179	0.00089346	0.00633388
STON2	0.878867	2.72552e-07	9.02006e-06
DEFB124	0.87656	0.000833045	0.00600524
CLU	0.876429	4.98906e-05	0.00062552
EOMES	0.876074	0.00518998	0.0245432
MEOX1	0.875839	1.61436e-05	0.000248234
APOL5	0.872134	0.00174833	0.0106561
EPHA5	0.87158	0.00416448	0.0208054
ADORA2B	0.871053	1.42613e-05	0.000223507
QPCT	0.87061	6.82441e-06	0.000121124
HSD17B14	0.870521	0.00429779	0.0212876
OAS2	0.870281	2.17573e-08	1.12616e-06
STAP2	0.870178	0.00408324	0.0205306
NCF1B	0.869998	0.00841202	0.0354134
FCHO1	0.869733	0.00612695	0.0277593
INMT	0.869462	0.000398027	0.0033336
NTF3	0.868649	1.87197e-07	6.62094e-06
ZFP28-DT	0.868253	0.0003742	0.00317802
HLA-DRB1	0.868001	4.15959e-05	0.00054058
RUNDC3A	0.867377	0.00088111	0.00626449
RAB37	0.866289	1.35864e-07	5.03288e-06
FLRT2	0.866238	8.51557e-05	0.000971173
RUNX3	0.865831	0.000296313	0.00263795
LIVAR	0.865224	0.00220269	0.0127237
IPMK	-0.535582	0.0110687	0.0438511
SMIM14-DT	0.865176	1.22631e-05	0.00019628
MIP	0.865135	0.00790569	0.0337835
ACTA1	0.865023	0.00320855	0.0169715
GPR27	0.864698	5.10513e-06	9.53688e-05
SCIMP	-0.534521	0.0110824	0.0438616
FGF17	0.864551	0.00242119	0.0136709
ZNF436-AS1	0.86395	6.26234e-08	2.63976e-06
ACTG1P17	0.861896	0.000215212	0.00202664
LINC00517	0.861575	0.00283332	0.0154451
EMSY-DT	0.861344	0.000136494	0.00140954
ERBIN-DT	0.859949	0.000357006	0.00306385
GBP1P1	0.858935	1.50657e-06	3.62447e-05
ABHD1	0.858578	1.20743e-05	0.000194371
MCF2L2	0.858494	0.00117734	0.00785398
HAS3	0.858326	0.000266781	0.00242021
LYPLA1	-0.528539	0.0113991	0.04477
NLRC3	0.858147	9.08217e-07	2.39405e-05
SERHL	0.856633	0.00124941	0.00820546
LST1	0.856338	0.00386211	0.0196205
CFAP221	0.855378	3.7665e-05	0.000498099
LRRC75A	0.855003	5.93439e-05	0.000725443
MEF2C-AS1	0.854596	6.20791e-08	2.62247e-06
ATP6V0E2-AS1	0.85452	1.90301e-08	1.01419e-06
NTRK1	0.854188	0.0026505	0.0146794
THBS2	0.854018	0.000107392	0.00116499
LINC01270	0.85393	6.52765e-08	2.71071e-06
BEND5	0.853581	7.42057e-07	2.03561e-05
TSPAN10	0.852899	6.14585e-05	0.000745237
KCNE5	0.850915	0.00396794	0.0200384
NTN5	0.850353	0.00103138	0.00712065
KIF22	0.849552	0.000913039	0.00644
C16orf74	0.849243	0.00798316	0.0340185
CYP46A1	0.848346	1.99627e-06	4.58494e-05
OTULIN-DT	0.848325	0.000198514	0.00190423
NDC80	0.84821	0.000270927	0.00245213
DNLZ	0.847873	0.00510215	0.024251
COL21A1	0.846473	1.62013e-05	0.000248729
HHAT	0.846397	4.40511e-09	3.05168e-07
TMEM74B	0.846162	6.36577e-05	0.000767148
PRAM1	0.845949	0.00507203	0.0241372
NHLRC1	0.845856	3.21603e-07	1.03119e-05
PLCD4	0.845795	6.23125e-06	0.000112982
MS4A6A	-0.516466	0.0113818	0.0447112
CCDC154	0.844112	0.00373045	0.0191105
TCEA2	0.843923	0.000469795	0.00380013
DNPH1	0.842464	0.002992	0.0161332
MEG3	0.842454	7.15809e-07	1.97747e-05
ARSL	0.842204	0.000116229	0.00123909
BCAS4	0.842182	0.000721661	0.00533648
DTX4	0.841162	8.55495e-07	2.28901e-05
COL12A1	0.840989	1.38528e-05	0.000218153
PLPPR4	0.840448	0.00941178	0.0386652
SCN4B	0.839914	2.91857e-07	9.54389e-06
MSI1	0.839243	4.20729e-05	0.00054533
LIN7B	0.837067	0.00250131	0.0140261
ANXA9	0.836951	0.00283617	0.0154563
SNCA	0.836793	2.87611e-05	0.000395041
AVPR2	0.836374	0.00942852	0.0387177
COL6A2	0.836224	0.00316335	0.0168176
LRP12	-0.511754	0.0128068	0.0490265
REM1	0.83583	0.000408112	0.00340105
TCEAL7	0.835795	3.08528e-08	1.50112e-06
GFI1	0.835575	0.00196838	0.0116771
SLC2A4RG	0.835512	0.00079722	0.00580738
KCNH3	0.834767	0.00649325	0.029018
PPP1R36	0.832787	0.00265142	0.0146794
APOBEC3F	0.832586	3.30535e-06	6.79804e-05
TAGAP	0.832208	0.000167736	0.00167044
AMT	0.831999	3.75233e-07	1.17052e-05
PLA2G4C	0.831987	1.59275e-06	3.78066e-05
CARD16	0.831418	7.34191e-05	0.000860398
PTGES3P2	0.830392	0.00116656	0.0078193
NPAS3	0.83017	7.72848e-06	0.000134605
POLQ	-0.506966	0.0129112	0.0493512
TMTC2	-0.506303	0.013146	0.0499363
METRN	0.8294	0.004493	0.0220247
PER3	0.828915	0.000178829	0.00175588
SLIT3	0.828408	4.95224e-06	9.32251e-05
MAP4K1	0.827406	6.76215e-05	0.000806961
ARMCX3-AS1	0.826954	0.0029668	0.0160209
SAMD14	0.825964	0.00493256	0.0236186
SAPCD1-AS1	0.825736	0.00206537	0.012142
JPH4	-0.504051	0.0115614	0.0452893
ANTXR1	0.825172	2.433e-07	8.23306e-06
NPIPB6	0.824215	0.000280395	0.00251848
FCGR2B	0.824149	0.000410773	0.00342132
CT69	0.823269	0.00076047	0.00558335
ARHGAP28	0.821769	0.000349328	0.00300859
MST1R	0.821696	2.74198e-05	0.000380743
DEF6	0.821687	0.0012235	0.00807585
HERC5	0.821473	7.57833e-09	4.71092e-07
BAIAP2L2	0.821401	0.00914498	0.0377595
LINC00671	0.821164	0.00533605	0.0250463
CCDC113	0.821151	4.51147e-07	1.36806e-05
LINC02104	0.821046	0.00974131	0.0396866
TBXA2R	0.820857	0.000665084	0.0050342
UCHL1	0.820733	0.00668667	0.0296506
TPTE2P1	0.820619	0.000269422	0.0024419
GAPT	0.819486	0.00277946	0.0152193
GK5	-0.49732	0.0109731	0.0435515
KIF26A	0.819144	0.00106736	0.00730541
KIF21B	0.818921	0.000145965	0.00149082
NPY5R	0.818195	0.00320517	0.0169615
EPSTI1	0.81792	1.12338e-06	2.84245e-05
SRPK3	0.817913	0.000705509	0.00524679
ZNF22-AS1	0.815415	2.7035e-10	3.06018e-08
SNRPA1-DT	0.81507	0.000585221	0.00455485
TONSL	0.815062	0.000658947	0.00499742
CRIM1-DT	0.814607	0.000667143	0.00504342
RPL39P40	0.811253	6.86262e-05	0.000815964
HID1-AS1	0.808839	0.00538613	0.0252329
MXRA8	0.807754	0.00414411	0.0207487
EVC	0.805628	2.41953e-08	1.2356e-06
RAB40A	0.805182	0.000284091	0.00254654
MID2	-0.494847	0.011516	0.0451388
TRIM46	0.804984	0.00338116	0.0176729
FBXO15	0.804883	0.000191566	0.00185395
RNF165	0.804531	1.79862e-05	0.000270135
NR1D1	0.804502	0.00290221	0.0157242
FBXO38-DT	0.803889	1.08316e-07	4.13781e-06
TRIM52-AS1	-0.491119	0.0103068	0.041386
PER2	0.803427	1.75584e-05	0.000264988
GFRA2	0.803424	0.000620061	0.00476533
NT5C1A	0.802752	0.000580818	0.00452778
TNNI3	0.802634	0.000255094	0.00233207
MMP25-AS1	0.801231	4.55253e-05	0.000580085
C12orf75	0.800083	0.00083997	0.00604423
EDNRA	0.799791	0.000134423	0.00139115
NUP107-DT	0.799315	0.000579196	0.0045197
MID1	0.798028	2.89763e-08	1.42758e-06
FAM21EP	0.797708	0.000938138	0.00658144
MAP3K20	-0.487298	0.012629	0.0484595
FBXO30-DT	0.797338	6.45852e-06	0.000116105
MIR9-3HG	0.796997	0.00111341	0.00755889
P2RX1	0.794989	0.000733408	0.00540902
DGKB	0.794972	0.00068273	0.00512824
SREBF2-AS1	0.793745	0.00672909	0.0297788
PTGFRN	0.79334	8.80534e-13	2.5705e-10
STEAP3-AS1	0.792935	0.00219603	0.0127015
PTPRR	0.792228	0.000100504	0.00110872
MYL12BP2	0.791468	0.00392851	0.019901
GORAB-AS1	0.791262	2.22685e-05	0.000323829
SCAMP5	0.790968	0.0018633	0.011193
BBC3	0.790382	0.00220146	0.0127204
EVL	0.790175	8.34826e-09	5.11861e-07
LINC01616	0.790118	0.00140172	0.00895959
PELI1	-0.482958	0.0131128	0.0498685
SLC26A4-AS1	0.789782	0.000338348	0.00292951
ABHD18	0.789189	0.000214321	0.00202214
SLC39A8	-0.482676	0.0122872	0.0474484
SAMD12	0.788797	0.000621256	0.00476703
EEF1A1P10	0.788441	0.000677871	0.00509745
HLA-DMB	0.788276	0.000135029	0.00139664
ATP6V1G2	0.78713	1.00745e-05	0.000166963
SH3GL2	0.786818	0.00137207	0.0088219
HYI	0.786134	9.40827e-05	0.00105206
TICAM2-AS1	0.784808	0.000156756	0.00158072
KLC2-AS1	0.783813	0.00975763	0.0397272
EEF1A1P9	0.783785	0.00117337	0.00784441
MIR497HG	0.781838	0.000131832	0.0013679
CACNG8	0.781652	0.00177335	0.0107717
DAND5	0.780148	0.00181329	0.0109538
IL12A	0.779392	0.00178644	0.0108244
GEMIN7-AS1	0.77828	0.0010964	0.00745634
ARHGAP29	-0.480112	0.0131061	0.0498581
EXT1	0.777307	5.35127e-14	2.43408e-11
KCNJ11	-0.479708	0.0123432	0.0475987
CA4	0.777253	0.00191871	0.011459
A2M-AS1	0.776135	5.38009e-06	9.96723e-05
CHTF18	0.775752	0.00607071	0.0275916
CAPN5	0.775319	2.13912e-06	4.84249e-05
FMNL1-DT	0.775014	9.42148e-05	0.0010524
C1orf21-DT	0.77372	0.00465052	0.0225874
MTCO1P40	0.773586	0.00204887	0.0120668
AGER	0.773507	0.000119024	0.00126178
MYCN	0.771647	0.00312481	0.016658
GLI1	0.771474	0.000405136	0.00337913
HHIPL1	0.771307	0.000170486	0.00169351
RAMP2	0.771016	7.21083e-05	0.000848596
RELB	0.770696	0.00716479	0.0312316
ZBTB11	-0.47555	0.0105846	0.042328
FZD1	0.76978	3.50817e-07	1.1103e-05
LINC01852	0.769466	7.98418e-05	0.000919686
TEKT3	0.769067	0.00132108	0.00858156
CGNL1	0.768362	4.7457e-05	0.000599619
HLA-F	0.768084	0.000228974	0.00212958
B9D1	0.76795	8.53702e-05	0.000973051
PLCL1	-0.473556	0.010264	0.0412651
HSPB6	0.767949	0.00062959	0.00481398
ADAMTS19	0.767821	0.00450622	0.0220508
PXDNL	0.767731	1.96654e-06	4.52513e-05
MCOLN2	0.767272	0.00781112	0.0334892
HLA-DRA	0.767006	1.61658e-05	0.00024838
KLHL2P1	0.766137	0.00851424	0.0356977
EDA2R	0.765423	0.00261988	0.0145575
LINC02454	0.764994	0.00567793	0.0262541
PDE9A-AS1	0.763997	0.000534779	0.00423129
STAMBPL1	0.76366	3.85377e-08	1.8042e-06
KLRF1	0.762716	0.000693821	0.00518352
PRDM1	0.762526	0.000273933	0.00247476
SOCS2	0.761592	1.63242e-10	2.03366e-08
F3	0.760863	5.64381e-06	0.00010374
ASIC1	0.760421	0.00045424	0.00369824
NRAD1	0.760142	0.00423962	0.0210813
LYRM9	0.760131	4.07183e-05	0.000532359
ENPP3	0.75968	0.00076604	0.00561791
BMP4	0.759065	3.05629e-06	6.38817e-05
SERTAD4-AS1	0.759058	0.0024949	0.0140063
HMGN2	0.758428	9.60358e-08	3.74176e-06
PLCH1	0.758347	0.00666056	0.0295674
HIPK3	-0.466916	0.012303	0.0474904
MBP	0.757285	2.97675e-07	9.67146e-06
LRRIQ3	0.75728	0.00350814	0.0182005
ERICH2	0.757029	0.000884658	0.00627831
LMCD1-AS1	0.756581	0.00103953	0.00716171
TNNI3K	0.756042	0.000257688	0.002353
CYP2J2	0.755732	1.20788e-06	3.02496e-05
MYCL	0.755719	0.000644164	0.00490432
DRAXIN	0.755619	0.00154499	0.00971028
SLC22A18	0.755545	0.00841937	0.0354367
RABGAP1L-DT	0.754405	0.000364462	0.00310746
ADAMTS9-AS1	0.753933	0.00146408	0.00927929
HPN	0.753165	0.00259972	0.0144701
ENPP6	0.752562	0.00790005	0.0337668
CACNA2D2	0.751303	1.0423e-05	0.000171746
PLEKHB1	0.751273	2.62141e-05	0.000367279
BEND6	0.750469	0.0056737	0.0262407
S100A14	0.750418	0.00134023	0.00866567
TNXB	0.750188	0.000179321	0.00175894
DOK5	0.750039	1.83477e-06	4.25698e-05
CCR5	0.749619	0.00547588	0.025531
NAPA-AS1	0.74926	0.000532268	0.00421483
VTN	0.74882	0.000965023	0.00673141
PTP4A2P2	0.748539	0.00304863	0.0163679
SEMA3B	0.746659	0.000357311	0.00306385
LINC01160	0.746089	0.00188897	0.0113114
COL6A4P2	0.746057	0.00741652	0.0320857
PFKP-DT	0.745287	0.000160685	0.00161171
LINGO1	0.745004	0.00543468	0.0253947
ZNF711	0.744549	0.00491935	0.0235858
BCAM	0.744245	0.00354355	0.0183453
SLC28A1	0.743462	0.000701511	0.00522792
RNASET2	0.743085	0.000861379	0.00616004
VPS13B	-0.456472	0.0115915	0.0453891
MCPH1-DT	0.742902	3.80052e-05	0.000500346
PAFAH2	0.742495	5.93408e-09	3.98286e-07
ANO1	0.742156	8.55577e-09	5.19696e-07
PURG	0.739928	9.31653e-05	0.00104365
PLEKHA1	-0.455873	0.0100718	0.0407601
CDIN1	0.739787	6.96788e-06	0.000123335
OPRL1	0.73847	0.00671771	0.0297469
TTLL1	0.737788	4.71998e-06	8.9891e-05
IPCEF1	0.737527	7.60386e-05	0.000884209
GBP4	0.737309	6.78227e-06	0.000120485
HSD17B8	0.736524	0.000499438	0.0039953
GPRASP1	0.736313	0.000104279	0.0011388
CTLA4	0.734848	0.00920517	0.0379466
STX1B	0.732308	0.000261732	0.00238436
LINC00672	0.731737	7.19502e-05	0.000847245
LRIG2-DT	0.730204	0.00138942	0.00890712
FLT4	0.730126	2.38539e-07	8.11404e-06
FTCDNL1	0.729024	0.000302677	0.00268362
SLC16A2	0.726554	5.94609e-09	3.98286e-07
DRC3	0.726	8.66924e-07	2.30696e-05
PAQR6	0.725905	0.000251796	0.00230862
FXYD1	0.725732	0.00446249	0.021893
LINC02449	0.725604	0.00351405	0.0182198
DUSP8	0.725115	0.00264253	0.0146515
HESX1	0.724853	2.57079e-05	0.000362002
BMP8B	0.724771	0.000509927	0.0040659
BHLHE22	0.724398	0.0029159	0.0157678
MINDY4	0.724254	0.00305118	0.016377
LOXL2	0.72398	0.00117443	0.00784441
RIBC1	0.72388	0.000181882	0.00177605
LINC02861	0.723663	0.00119248	0.00792513
ZNF428	0.723128	0.00291305	0.0157611
FAM186B	0.722226	0.000685354	0.00514186
TSNAXIP1	0.721681	3.36588e-05	0.000452152
CTSF	0.721612	0.000108305	0.00117424
PYROXD2	0.720615	7.83732e-07	2.13496e-05
TSTD1	0.720474	0.00378667	0.0193377
SLAMF6	0.720417	0.00889116	0.0368827
LIMD1-AS1	0.720256	1.21072e-05	0.000194581
TNFRSF14	0.720049	0.00215962	0.0125528
SMIM15-AS1	0.718999	0.0047978	0.0231361
ITFG2-AS1	0.718984	0.000265221	0.00240941
ST6GALNAC5	0.71843	0.000605575	0.0046779
FBLN2	0.718333	0.00151711	0.00956272
FRMPD4	0.718138	0.00479748	0.0231361
C10orf71	0.717713	0.0014526	0.0092095
ANK3	-0.442742	0.010039	0.0406611
PAPLN	0.717026	0.00112167	0.00760181
DERL3	0.715948	0.00428899	0.0212537
NUP210	0.714652	2.66128e-07	8.85238e-06
C1QTNF6	0.71386	0.0010682	0.00730779
SMO	0.713068	1.9023e-07	6.71607e-06
BTN3A2	0.713048	4.47184e-05	0.000572038
CXCR4	0.712776	0.0024785	0.0139382
IRF2BP1	0.712644	0.0025945	0.0144452
PFN4	0.712607	1.94933e-05	0.000288404
TTC9	0.711955	2.3448e-05	0.000336231
ARHGAP15	0.710384	3.39351e-05	0.00045533
ISYNA1	0.710323	0.00522343	0.0246418
MLLT11	0.70977	0.00203251	0.0120054
DNAJC30	0.709553	0.00010203	0.0011205
ATP1A1-AS1	0.708876	0.000566374	0.0044387
RUSC1-AS1	0.707901	0.000348878	0.00300604
BFSP1	0.707099	0.000164745	0.00164737
MAB21L1	0.706745	5.84234e-05	0.000716428
ENAM	0.706292	0.00243321	0.0137269
NPM1P25	0.705759	0.00952719	0.0390409
JAM2	0.705145	1.50168e-10	1.90723e-08
ZMAT1	0.704172	0.000425391	0.0035097
BSN-DT	0.703866	0.005214	0.0246087
SHBG	0.703077	0.00985475	0.0400559
USP51	0.702774	5.38306e-08	2.33453e-06
SRRM4	0.702736	0.00271123	0.0149125
GARNL3	0.702526	1.24865e-05	0.000199204
TMEM184C	-0.436718	0.0111048	0.0439118
TMEM176B	0.70242	0.00425498	0.0211311
SLC25A45	0.70232	5.28985e-05	0.000656499
FBF1	0.702284	0.00163773	0.0101272
ADD3-AS1	0.702117	8.4774e-05	0.000969035
BSN	0.699734	2.40779e-05	0.0003435
GIPC3	0.69965	4.58448e-06	8.79959e-05
PIK3IP1-DT	0.699644	0.00846952	0.0356018
CAPN14	0.699063	0.00204471	0.0120516
CASP1	0.698467	1.61316e-07	5.87558e-06
C1orf127	0.697724	0.0094688	0.0388423
TVP23B	-0.434305	0.0116053	0.045416
WT1	0.697486	5.38333e-06	9.96723e-05
LAMTOR5-AS1	0.697168	1.74988e-05	0.000264497
BCDIN3D-AS1	0.694735	1.42554e-05	0.000223507
DHX58	0.694339	6.34654e-06	0.000114458
ALDH4A1	0.693611	0.000351474	0.00302308
GSDMD	0.693104	0.00974157	0.0396866
HHEX	-0.432671	0.0112894	0.0444644
DGKI	0.693097	0.000818445	0.0059211
JUN	0.692808	3.71325e-06	7.44134e-05
ITGA9-AS1	0.692306	2.71e-07	8.99912e-06
SCN11A	0.692296	0.00566526	0.0262265
ZBED6CL	0.692135	5.25913e-05	0.000653516
PTPRB	-0.432003	0.0116681	0.0455976
LINC01547	0.692003	0.00507561	0.0241483
FBXO24	0.691821	0.000544002	0.00429384
NOP53	0.691571	0.00533263	0.0250406
HGD	0.691248	0.00393131	0.019902
LRRC49	0.690731	5.91577e-07	1.71417e-05
CCDC152	0.689237	0.00879467	0.0365875
CARD10	0.688626	0.000190777	0.00184998
FGF14	0.687915	8.11037e-05	0.000932026
EFEMP2	0.68674	0.000665892	0.00503837
FBXO16	0.686673	0.00193372	0.011517
LINC00504	0.686454	0.00162747	0.0100765
SERHL2	0.685265	0.000242742	0.00224058
MIEF2	0.684243	9.91148e-05	0.00109773
IFI44	0.683386	1.60171e-06	3.79732e-05
SNHG28	0.682928	0.000628948	0.00481095
LAMA4	0.682074	3.07189e-10	3.37546e-08
PIK3IP1	0.681798	0.000356005	0.00305668
IFT43	0.681433	0.00010601	0.00115256
ORMDL2	-0.426999	0.0117221	0.0457631
TP53TG5	0.680147	0.000199032	0.00190734
RAB24	0.67884	0.000333243	0.00289486
ZNF610	0.678754	1.13942e-05	0.000185407
STKLD1	0.678325	0.000294536	0.00262333
TNFRSF25	0.677992	0.000338185	0.00292939
L3MBTL4	0.677887	0.000194946	0.00188201
PAMR1	0.677695	5.88896e-05	0.000720794
SORL1	0.677206	1.43545e-06	3.48336e-05
PRKAR1B	0.676738	0.00305981	0.0164035
TMEM44-AS1	0.67671	7.0835e-05	0.000836631
STARD5	0.676275	5.83998e-05	0.000716428
MFAP3	-0.422059	0.012127	0.0470334
ST3GAL6-AS1	0.67591	7.74355e-05	0.000897784
TRIM45	0.67588	5.889e-05	0.000720794
MORN4	0.673453	9.77175e-08	3.79971e-06
MTMR9LP	0.672949	1.62338e-05	0.000249033
ZNF100	-0.421296	0.0121971	0.047212
DNASE1	0.672363	1.01554e-05	0.000167703
MYO1G	0.671295	0.00826682	0.0349375
ATP5IF1	0.670114	0.000151356	0.00153865
NBPF1	0.669999	3.21487e-06	6.63522e-05
PKD1L1	0.66962	0.00108451	0.00739089
ARHGAP39	0.669486	0.00439429	0.0216634
FBXL2	0.66941	2.61136e-07	8.72369e-06
SLC27A6	0.668771	0.00897713	0.0371986
AMPH	0.668339	0.000100787	0.00111056
CNIH3	0.66782	6.55154e-05	0.00078374
CRLF3	-0.418759	0.0131773	0.0499687
C1orf54	0.667808	0.000590013	0.00457576
TBX2-AS1	0.667131	0.00514729	0.0244122
CHCHD2P6	0.66684	0.00206416	0.0121386
STX17-DT	0.665501	0.00122715	0.00809235
LPP-AS2	0.665377	5.67438e-05	0.000698899
NDUFB4P12	0.66532	0.00973682	0.0396866
LINC00632	0.665074	0.00755701	0.0326286
ZPLD2P	0.66405	0.00687471	0.030298
PNMA8A	0.663838	8.50276e-06	0.000145372
FAM241B	0.66291	6.39276e-05	0.000769453
ADAMTS13	0.662092	0.00194201	0.0115522
UBQLN1-AS1	0.661283	2.28866e-05	0.000330117
PSRC1	0.66126	0.00111526	0.00756885
RMI1	-0.41477	0.0112406	0.0443345
SLA2	0.660373	0.00338036	0.0176729
SBNO1-AS1	0.660295	0.00832935	0.0351539
BRPF3-AS1	0.659983	0.00262343	0.014573
BAALC	0.659957	2.39959e-05	0.000342813
CATSPER2P1	0.659809	0.000120958	0.00127689
BATF2	0.659806	0.00230943	0.0131999
TUT1	0.659491	0.000847689	0.00608885
LINC02731	0.658891	0.00788295	0.0337085
UBE2L6	0.658784	3.63363e-06	7.34677e-05
EPHA3	0.65777	0.00253762	0.014185
GTF2IP20	0.65756	0.000254223	0.0023257
TNFSF13B	0.657284	0.00254656	0.0142228
ENTPD2	0.656997	0.00576228	0.0265505
LINC00174	0.656852	0.000121461	0.00127981
ISM1	0.656706	0.000257485	0.00235224
CASC15	0.655844	2.63461e-05	0.0003686
GLIS2	0.655629	0.00722217	0.0314327
DAPK3	0.655529	0.00279837	0.0152972
SP140	0.655368	0.00160493	0.00997637
LRRTM4	0.655184	0.00887591	0.0368508
TSPOAP1	0.654506	0.0019142	0.0114355
CROCC	0.654182	0.00453824	0.0221798
RCOR2	0.653828	0.00252839	0.0141456
FHOD3	0.653535	5.62697e-05	0.000694371
TCEAL2	0.652888	0.00414677	0.0207487
FOXN3-AS1	0.652438	0.00739629	0.0320337
ZEB2-AS1	0.652277	0.000208159	0.00198024
LINC01354	0.652223	0.000275964	0.0024908
PLXNC1	0.65139	0.00057294	0.00448425
ST8SIA5	0.650794	0.000139123	0.00143141
PTK7	0.650744	0.000482409	0.0038797
D2HGDH	0.650131	0.0052546	0.024771
COA6-AS1	0.649944	0.00381864	0.0194857
LHFPL2	-0.409471	0.0111065	0.0439118
WNT11	0.64978	0.00821387	0.0347588
PAK4	0.649545	0.00262964	0.0145992
CYP27A1	0.649156	0.00104104	0.00716711
DDX58	0.649108	6.92626e-09	4.47098e-07
EWSAT1	0.648558	0.00463986	0.0225524
MAP6	0.648273	2.12305e-08	1.10438e-06
VWA7	0.647816	0.00469245	0.0227402
PXN-AS1	0.647759	0.000586922	0.00456627
TTC36-AS1	0.647215	0.00071416	0.00529711
HMGB3P22	0.646161	0.00868201	0.0362613
FAAH2	0.644794	0.00676643	0.0298881
TSPY26P	0.643677	3.09782e-07	9.99839e-06
KCNJ5	0.643207	0.00114613	0.00771938
IFIT1	0.642654	0.000129783	0.0013495
MOCS2-DT	0.641974	6.78477e-05	0.000808673
CCND1	0.640868	5.92049e-08	2.51737e-06
ENTPD3	0.640499	0.00230813	0.0131964
OLFM1	-0.404529	0.0108649	0.0432458
FAM102A	0.639879	1.19095e-06	2.9979e-05
ZNF423	0.638905	6.9175e-06	0.000122665
HOXB-AS1	0.638453	0.00737878	0.0319861
DSCAS	0.637018	0.00244707	0.0137892
SV2A	-0.403455	0.0100788	0.0407786
OLMALINC	0.636961	7.48806e-05	0.000874382
HLA-DOB	0.63651	0.008606	0.0359976
HSPD1P4	0.635998	0.00517679	0.0245046
NUDT7	0.635392	4.25075e-05	0.000549739
PDLIM2	0.635299	0.00424412	0.0210901
NRIP1	-0.402352	0.0119316	0.0464417
CFAP410	0.635274	0.00850866	0.0356888
SIDT1	0.635216	0.000324454	0.00283937
BLNK	0.634791	0.00485292	0.0233616
TMEM51-AS1	0.633911	0.000582823	0.00454161
MYBL1	0.633227	0.00153671	0.0096738
SLIT2	0.632521	7.26677e-06	0.000127701
MAPK10	0.632084	0.00333078	0.017475
DUSP26	0.631701	0.000697873	0.00520385
UBBP4	0.631188	0.000827481	0.00597662
PDE1C	0.631079	2.91897e-05	0.000400366
RGN	0.630993	0.000391898	0.003294
HECTD1	-0.399677	0.0123871	0.0477209
NXT2	-0.399414	0.0128087	0.0490265
ZFHX4	0.630807	0.000904465	0.00639712
USP34-DT	0.630429	6.11677e-05	0.000743554
CTTNBP2NL	-0.398706	0.011523	0.045157
FXYD6	0.630312	6.02133e-05	0.000733319
MYH10	0.629015	8.15807e-08	3.26306e-06
TMC8	0.628694	0.00563793	0.0261185
TMEM229B	0.627834	0.000174486	0.00172275
RGS6	0.627458	4.45492e-05	0.000570248
SYNPO2L	0.627352	5.94804e-05	0.000726657
DOK6	0.626818	0.00317952	0.0168801
C16orf54	0.626076	0.00694947	0.0305106
UQCRFS1-DT	0.625716	0.0079089	0.0337899
ARHGAP1	0.6253	2.17644e-08	1.12616e-06
ACBD4	0.624559	0.000499836	0.00399685
TCF21	0.624148	0.00499127	0.0238244
SCRN2	0.623787	0.00655963	0.0292454
HLA-DMA	0.623722	0.00291052	0.0157537
NAALAD2	0.623692	0.00268363	0.0147988
EIF2AK3-DT	0.623563	0.000207478	0.00197472
C1orf35	0.622654	0.00324972	0.0171278
ZC3H12B	0.62182	0.0018614	0.0111884
RARG	0.62179	1.55742e-06	3.71483e-05
COLGALT2	0.621586	3.58233e-06	7.29863e-05
APOBEC3G	0.621396	1.18246e-05	0.000191297
MYOM2	0.621361	0.000124534	0.00130603
PHF21B	0.62076	0.0077585	0.0332928
RANBP17	0.620627	0.000426308	0.00351229
C4orf47	0.620505	0.00518149	0.0245149
PSMB9	0.6199	0.00224509	0.0129308
SPATA6L	0.619688	5.99876e-05	0.000731482
SHB	0.619687	0.00132081	0.00858156
ZDHHC14	0.618513	0.000120532	0.00127363
TCF7	0.61835	0.000429313	0.00353407
WWC2-AS2	0.616763	0.00960272	0.0392764
GDPD3	0.616644	0.0018097	0.0109392
OLFML3	0.616423	0.00183859	0.0110751
NECAB3	0.615918	0.00445119	0.0218481
AOAH	0.614969	0.0086398	0.0361235
CLTRN	0.61458	0.00306123	0.0164035
SGCA	0.61456	0.00846661	0.0355973
LGALS3BP	0.614053	0.00300225	0.0161661
FGGY	0.613423	1.00236e-06	2.58393e-05
OLFML2A	0.611873	1.01604e-05	0.000167703
HELZ2	0.611766	0.000672506	0.00507271
MCM2	0.61037	2.73163e-07	9.025e-06
ZNF236-DT	0.610315	0.00371939	0.0190838
FGF1	0.610118	0.000105276	0.00114713
THSD4	0.609701	0.000264387	0.00240407
FZD4-DT	0.608487	0.000438791	0.00359997
PRR34	0.60846	0.00232721	0.0132744
STYXL2	0.608104	0.000128688	0.00134169
SEPTIN5	0.606149	4.91883e-05	0.000617903
PCDH19	0.605401	0.00121809	0.00805978
DDIT4L	0.605313	0.00225717	0.0129628
LHX6	-0.385656	0.0120416	0.046777
TBC1D8-AS1	0.604581	0.000472476	0.0038155
GABRP	0.60432	0.00132597	0.00860122
LINC01936	0.603679	0.000905986	0.00640013
SLC26A11	0.603358	8.38941e-06	0.000143685
KMT5C	0.602852	0.00955177	0.0391086
RUNX2	0.602722	0.00187423	0.0112448
REC8	0.601755	0.00010165	0.00111758
PARD6G	0.601741	4.43336e-05	0.000567871
GAS1RR	0.600596	0.00462594	0.0225071
TMEM167B-DT	0.600506	9.52791e-05	0.00106126
LHPP	0.600143	0.000792239	0.00578619
GATA6-AS1	0.600058	0.000143946	0.00147406
SNTB1	0.599253	1.59191e-06	3.78066e-05
TTC23L-AS1	0.598006	0.0020883	0.0122437
SEC24B-AS1	0.597454	0.000335005	0.00290442
SLC35F5	-0.380967	0.0114786	0.0450189
WTIP	0.597441	0.0010645	0.00730036
POU2F2	0.597419	0.00442891	0.021776
TIMP2	0.597018	8.07792e-08	3.23762e-06
TMEM143	0.596686	0.000212057	0.00200659
SRPK2	-0.379262	0.0107146	0.0427424
TIAM1	0.596637	0.000454551	0.00369824
ATP2A3	0.596091	0.00339782	0.0177363
TMCO1-AS1	0.595774	0.00799637	0.034052
FADS2	0.59577	0.00201146	0.0119147
AKR7A2	0.595314	0.00117953	0.00786316
IDI2-AS1	0.594716	0.00272984	0.0149957
LINC01123	0.594665	0.00221373	0.0127724
CSRP3	0.593854	0.000437946	0.00359604
APBB3	0.593731	3.0526e-06	6.38817e-05
AMOT	0.59341	3.53e-07	1.11495e-05
SLFN13	0.593108	0.000251883	0.00230862
HID1	0.592965	0.000273669	0.00247352
SLC25A19	-0.377523	0.0114762	0.0450188
KLHL13	0.592242	0.000663193	0.00502572
EPCAM-DT	0.591963	0.00492059	0.0235858
ZDHHC1	0.591867	0.00409389	0.0205687
VILL	0.591469	0.00193706	0.0115298
FGFBP3	0.5912	0.00173032	0.0105602
FLCN	-0.375765	0.0120216	0.0467177
PPM1D	-0.375741	0.0116413	0.0455203
ZNF843	0.590776	0.00257062	0.0143408
EFS	0.59071	0.000218403	0.00205175
TMEM175	0.590528	0.00100907	0.00700371
CAMK2A	0.590193	4.02565e-05	0.000526673
SLC22A17	0.589713	0.00128411	0.00838452
ISLR2	0.589202	0.00700918	0.0306797
TMEM98	0.588859	9.55572e-06	0.000159744
ANKRD23	0.587822	0.00239053	0.0135447
IRF1-AS1	0.587272	4.64079e-08	2.0771e-06
HTRA3	0.585482	0.00788194	0.0337085
GSTO2	0.584914	0.000738795	0.00544259
NDN	0.584584	2.26752e-05	0.000327793
ARIH2OS	0.584341	0.00227051	0.013027
IRAG2	0.584282	0.00102786	0.00709945
TMEM200B	0.583995	4.50315e-06	8.67513e-05
COPZ2	0.583894	0.00118539	0.00789012
LINC00857	0.583718	0.00587271	0.0269445
SPATA20	0.582985	0.000301485	0.00267669
SPEF2	0.582754	0.000198458	0.00190423
NTRK2	0.582745	0.00848318	0.0356166
HMGN2P15	0.582023	0.000494232	0.00396175
SLC25A11	0.581844	0.00156634	0.00981923
APOBEC3D	0.580615	0.00104007	0.00716293
TNFRSF14-AS1	0.580491	0.00358475	0.0185047
HHLA3	0.5803	0.00276312	0.0151426
SGCE	0.579957	2.9049e-06	6.10936e-05
COL6A1	0.579754	0.00702353	0.0307254
TMEM80	0.579071	5.12993e-05	0.0006399
BANF1P3	0.578407	0.00610725	0.0276958
DCHS1	0.578312	7.34921e-05	0.000860664
HNRNPCP1	0.577736	0.000501203	0.00400451
LEMD3	-0.369525	0.0101932	0.0410648
PPFIA1	-0.369292	0.0116323	0.0455034
CRY2	0.577059	4.61315e-07	1.38595e-05
C11orf71	0.576785	0.00185283	0.0111506
TFAP2A	0.576708	0.00619365	0.0279843
IFIH1	0.575884	5.38645e-06	9.96723e-05
KCNT1	0.575863	0.00874223	0.0364194
TNFSF12	0.575728	0.00730493	0.0317575
ABCA4	0.57496	0.00892986	0.0370276
ZNF135	0.574517	4.16746e-08	1.91667e-06
LRRC8C-DT	0.574102	4.43346e-05	0.000567871
SETBP1-DT	0.573642	0.00115445	0.00776739
ZNF775	0.57187	0.00256495	0.0143132
SMC2	-0.367718	0.0130668	0.049742
ROBO3	0.571662	0.00511558	0.024287
LINC02904	0.571204	0.00205234	0.01208
CCDC81	0.570974	0.0011454	0.00771938
PCNX2	0.570784	0.0011936	0.00792722
CNNM4	0.569963	0.000217589	0.00204509
PAN3-AS1	0.569703	4.69448e-05	0.000595457
NOVA1	-0.364571	0.012911	0.0493512
PPFIA4	0.569688	0.00125999	0.00826372
GADD45A	0.569082	0.00015233	0.00154695
TMIE	0.568826	0.0075642	0.0326297
ENC1	0.568799	0.00159244	0.00993824
KIF7	0.567806	0.000957513	0.00669096
BDNF-AS	0.567705	0.00131043	0.00853219
GBP1	0.567074	0.00418528	0.0208891
TMEM42	0.567033	4.00213e-05	0.000524298
APBA1	0.566565	0.00113043	0.00763207
RHNO1	0.565429	9.92185e-08	3.8375e-06
GPCPD1	0.565164	2.7653e-06	5.8982e-05
PRRT1	0.565101	0.00666481	0.0295796
ZFP2	0.564776	3.21453e-06	6.63522e-05
EEFSEC	0.56434	0.00247942	0.0139393
ZNF821	0.564211	6.0691e-06	0.00011063
CCND2	0.563878	7.23595e-06	0.000127388
ZNF853	0.562681	2.45007e-05	0.000348516
MFSD14C	-0.361516	0.0119614	0.0465486
PPM1J	0.561622	0.00449884	0.0220418
ECI2-DT	0.561541	0.00810347	0.0344107
HSPA1L	0.561421	2.05417e-05	0.000301233
ENOX1	0.560808	0.000377185	0.00319782
SEMA5A	0.560736	0.000514292	0.00409404
DACT3	0.560138	0.000137488	0.00141757
RASIP1	0.560096	0.00631328	0.028367
GRAP	0.559688	0.00870777	0.0363223
NES	0.559149	0.000559468	0.00439656
USP3-AS1	0.559013	0.00204243	0.0120434
PRTFDC1	0.558976	0.000152415	0.001547
KBTBD12	0.558676	0.000307195	0.00271752
COL4A5	0.558676	0.0014195	0.00904367
VEGFB	0.557216	0.00590339	0.0270472
NIFK-AS1	0.556369	1.7155e-07	6.16791e-06
C10orf143	0.556362	0.00122224	0.00807355
MANEAL	0.55577	4.19261e-05	0.00054415
ZSCAN18	0.555285	4.27259e-06	8.30693e-05
FBXO34	-0.357858	0.0108679	0.0432458
RIPOR2	0.554866	0.000813831	0.00590201
AP3M2	0.554649	1.63831e-05	0.000250537
SH3D21	0.554014	9.46352e-05	0.00105589
CPE	0.553773	8.84235e-06	0.00014935
FZR1	0.553491	0.00414621	0.0207487
MAPK8IP1	0.553354	0.00641158	0.028736
BST1	0.553239	0.000500044	0.00399687
FAM86C2P	0.552516	0.00117775	0.00785398
TAPBP	0.552074	0.0021086	0.0123295
FYTTD1	-0.355459	0.0110826	0.0438616
ZNF440	-0.355453	0.0120056	0.046674
BTN3A3	0.551593	3.92071e-05	0.000515012
EIF3LP3	0.551427	0.00584476	0.026854
CLEC1A	0.551282	0.000191276	0.00185298
EHD3	0.551277	4.08591e-05	0.000533843
EXTL3-AS1	0.550491	0.00520391	0.0245818
NDUFAF3	0.550401	0.000974621	0.00678626
PMEPA1	0.550084	0.000797206	0.00580738
HLA-B	0.550069	0.00261505	0.0145389
TRO	0.549998	9.00184e-05	0.00101538
SPATA18	0.549731	0.000424859	0.00350921
NOTCH3	0.54971	0.00127523	0.00833907
GAS6	0.549081	0.00319533	0.0169354
ADAMTSL5	0.548922	0.000617909	0.0047544
HSD17B4	-0.353667	0.0102415	0.0412204
GATA3	0.548361	0.0038331	0.0194985
CHID1	0.547705	0.00288804	0.0156703
FZD7	0.547069	8.57558e-06	0.000145821
YIPF7	0.54705	0.00260463	0.0144851
FMO4	0.54614	0.000767042	0.00562315
RABGAP1L	0.546036	0.00024959	0.00229189
SLC47A1	0.545836	0.000701635	0.00522792
ZNF441	0.544372	0.00880792	0.0366229
HEPH	0.543793	0.000339534	0.00293717
TMEM232	0.543513	0.00580798	0.026729
NEXN	-0.349847	0.0112709	0.0444272
SHFL	0.543164	1.90878e-05	0.000283476
IL17RD	0.542903	8.99361e-05	0.00101504
PRRX1	0.54282	0.000705233	0.00524679
SOX4	0.541643	0.00215881	0.0125518
SUGCT	0.541577	3.45752e-05	0.000460496
PHF8	-0.347859	0.0102707	0.0412747
MAGED2	0.540572	4.9843e-08	2.19568e-06
CIITA	0.540512	0.00303066	0.0162893
GABRA4	0.540142	0.00677678	0.0299271
LINC01011	0.539517	2.66397e-05	0.000372176
MIR99AHG	0.538751	0.000262085	0.00238646
TMEM263-DT	0.538745	9.57028e-06	0.000159851
CAHM	0.538646	0.00620085	0.0279969
LTB4R	-0.344966	0.0102976	0.0413624
PTPRN2	0.537983	2.28216e-05	0.000329666
PRMT2	0.537744	3.08353e-11	5.13448e-09
TMEM86A	-0.344306	0.0109283	0.0434356
IGF2	0.537524	0.00309651	0.0165342
ZNF516-AS1	0.537486	0.0058859	0.026986
TSEN34	0.536616	0.000412903	0.00343075
UNC5B	0.536381	0.00116642	0.0078193
NFKB2	0.535288	0.00196603	0.0116667
PATJ	0.535002	0.00110703	0.00752197
ERICH6-AS1	0.534968	0.00224696	0.0129343
WDR36	-0.342677	0.0129935	0.0495674
SORBS2	0.534961	6.49544e-05	0.000778935
ZNF891	-0.342145	0.0106535	0.0425508
THNSL1	0.534646	4.00702e-05	0.000524587
TMEM231	0.53409	8.18444e-07	2.20799e-05
LRP5	0.534008	0.00603975	0.0274788
WEE1	0.533861	7.04723e-05	0.000833826
UBAC2-AS1	0.533441	0.00170054	0.0104332
CADPS	0.533053	0.00397405	0.020059
LMOD2	0.533008	0.00356778	0.0184365
DCUN1D2	0.532189	1.16638e-05	0.000189008
DLL1	0.531612	0.00126032	0.00826372
TSPAN15	0.53093	0.00159769	0.00994895
ERP27	0.529426	0.00592502	0.0271272
MBL1P	0.529082	0.00161305	0.0100158
CLBA1	0.528817	0.00141606	0.00902912
C9orf43	0.527816	0.0014163	0.00902912
PPP1R1C	0.526974	0.00328938	0.0173088
FBXO44	0.526893	0.00499535	0.0238244
ASPRV1	0.526572	0.00154674	0.00971819
CLN8-AS1	0.52622	0.00170317	0.0104394
TMEM8B	0.525914	0.000175549	0.00172932
LINC00899	0.525297	0.000933041	0.00655037
SLC26A4	0.525176	0.00751133	0.0324529
CMTM3	0.525154	0.00543495	0.0253947
QPRT	0.524285	0.00273018	0.0149957
TEF	0.522746	0.00666941	0.0295933
MIR1915HG	0.522509	7.92981e-05	0.000916662
APLN	0.522293	0.0042713	0.0211821
VSNL1	0.521902	0.000164915	0.00164739
NEK11	0.521741	0.000175593	0.00172932
LIG1	0.520961	9.41306e-05	0.00105206
UTP23	-0.335011	0.0108409	0.0431673
DDX60	0.519998	0.00225734	0.0129628
CCDC8	0.519888	0.000448548	0.00366311
C11orf21	0.519481	0.00961057	0.0393003
CCDC22	0.519249	0.00965312	0.0394162
KCNA4	0.519247	0.00446555	0.0219011
MASP1	0.519197	0.000597483	0.00462758
PPP1R3C	0.518352	0.00235121	0.0133684
CDPF1	0.517314	0.0043282	0.021396
VPS13B-DT	0.516982	0.00318028	0.0168801
PHLDB2	0.516865	0.0024384	0.0137522
SPOCK2	0.516313	0.00401549	0.0202368
TCEA3	0.516171	0.00346326	0.018007
ARHGEF28	0.515871	0.000764797	0.0056109
DALRD3	0.514895	3.48881e-05	0.000463887
FXYD2	0.514875	0.00683234	0.0301384
PLEKHG5	0.514616	0.00127605	0.0083417
PCCB	0.514516	2.43649e-06	5.31868e-05
DHRS1	0.514307	0.000579549	0.0045197
CD82	-0.328384	0.0106161	0.0424277
MAP2K5-DT	0.513605	0.00499451	0.0238244
FAM102B	0.513247	0.000796905	0.00580738
DNM1	0.513063	0.00219881	0.0127088
CFAP53	0.51299	0.00440478	0.0216847
RAB36	0.512432	0.00561594	0.0260426
DLL4	0.512382	0.00063238	0.00482587
MTURN	0.511967	7.18281e-05	0.000846317
CBLL1-AS1	0.511592	0.00811584	0.0344334
CRMP1	0.511364	0.00959504	0.0392592
THBS3	0.510941	0.00250893	0.0140568
SEMA6C	0.510437	0.000866173	0.00618582
MN1	0.510431	0.000652969	0.00496363
FAM110B	0.509903	0.000110812	0.00119745
GBP3	0.509246	0.00714944	0.0311786
BPHL	0.508957	2.23362e-05	0.000324331
UBQLNL	0.508909	0.00955087	0.0391086
MMP2	0.507726	0.00333296	0.0174801
HHIP-AS1	0.506857	0.00877413	0.036527
EML2	0.506469	4.26042e-06	8.2915e-05
PPP1R15A	0.506275	6.70319e-06	0.000119297
C21orf58	0.506121	0.00573825	0.0264891
DNAJC4	0.505423	0.0098965	0.0401922
LRRC51	0.505405	0.000101722	0.00111774
NME4	0.504451	0.00295954	0.0159861
CD27-AS1	0.50401	6.42442e-07	1.81845e-05
SHF	0.503794	0.00138005	0.00886451
LINC02615	0.503306	0.00764798	0.0329203
LINC02328	0.50249	0.00268796	0.0148095
SWAP70	-0.322143	0.0127727	0.0489462
CCDC171	0.502239	0.00324915	0.0171278
HSPA1A	0.501862	0.00699078	0.0306095
XPO4	0.501831	0.00196216	0.0116473
COPB2-DT	0.501784	0.001689	0.0103859
ID2-AS1	0.50162	0.00398824	0.0201202
ABCA10	0.501498	0.00586688	0.0269304
PLD3	0.501298	0.0078633	0.0336465
SLC16A5	0.500945	0.00636688	0.0285619
FAR2P2	0.499883	0.00997283	0.0404434
CCDC110	0.49955	0.000222689	0.00208401
GPRASP2	0.499452	4.5909e-06	8.80327e-05
PCYOX1L	0.499387	1.7896e-06	4.17198e-05
TRAP1	0.499169	2.66036e-05	0.000371937
PEX7	0.498988	1.66242e-05	0.000253432
ADAMTS10	0.498834	0.00220423	0.0127273
USP11	0.498607	3.13012e-07	1.0086e-05
KLHL21	-0.317996	0.0117989	0.046026
KIFC3	0.498163	0.00855776	0.0358341
NRN1	0.498144	8.37067e-06	0.00014349
AFF3	0.497835	0.000355731	0.00305566
TMEM209	-0.317727	0.01225	0.0473325
FAM161B	0.497472	3.88259e-07	1.20158e-05
FLACC1	0.497459	0.00120325	0.00797773
GNAL	0.49667	0.00698547	0.0306023
ST3GAL6	0.496627	4.40169e-05	0.00056603
DENND2A	0.496606	3.49313e-07	1.10733e-05
TRMT10A	-0.317078	0.012949	0.0494426
NYNRIN	0.49612	3.66965e-06	7.39946e-05
CPQ	0.4949	9.35178e-06	0.000156737
ODC1-DT	0.494652	0.00580303	0.0267125
ZNF844	0.494587	0.000178444	0.00175387
PITPNA-AS1	0.494432	0.00370481	0.019024
CBLN3	0.492867	0.00538167	0.0252181
WIPF3	0.492755	0.000201189	0.00192114
SPIN2B	0.492352	0.000857056	0.00614002
IVD	0.492228	2.86387e-06	6.05561e-05
TRANK1	0.491863	0.00424153	0.0210826
LINC02604	0.491486	0.00689478	0.0303523
TAPBPL	0.491386	0.0004728	0.00381655
NLRX1	0.491086	0.00235499	0.0133782
PACS1	0.491038	0.000163787	0.00163946
VPS8	0.490987	0.000297217	0.0026436
FRS3	0.490081	0.00345547	0.0179796
CFAP61	0.48913	0.00908663	0.0375661
GPR173	0.487037	0.00366892	0.0188813
SAMD13	0.486816	0.00264891	0.014677
ABCB4	0.486355	0.00192318	0.0114751
PMS2P4	0.485441	0.000119976	0.00126844
HHATL	0.484193	0.00442563	0.0217697
PRKACB-DT	0.484077	0.000246278	0.00226787
TEP1	-0.313123	0.0110036	0.0436285
TKFC	0.484001	0.00299478	0.0161403
CAMK2B	0.483771	0.000841179	0.00604654
SRPX	-0.31258	0.012522	0.0481552
SRA1	0.483538	0.00305857	0.0164035
ARMH3	0.482463	9.66409e-06	0.000161005
PEX10	0.482152	3.43635e-05	0.000459096
ING2	-0.311265	0.0125804	0.0483132
TMEM79	0.481462	0.00529253	0.0249197
PLBD1	0.478997	4.07305e-08	1.88779e-06
NUDT17	0.477783	2.58627e-05	0.000363189
CFAP58	0.477411	0.00118352	0.00788434
MYO10	0.477034	0.00219656	0.0127015
DMAC1	0.476912	0.000835695	0.00602039
KPNA6	-0.309995	0.0112541	0.0443788
DELE1	0.476767	3.01646e-08	1.47867e-06
FAM98C	0.476692	0.00474372	0.0229319
LINC01460	0.475499	0.00835239	0.0352149
GABRE	0.474977	0.00847227	0.0356057
SLC37A1	0.473208	5.57565e-05	0.000688473
FANK1	0.472612	0.0029921	0.0161332
DCLK2	0.471301	8.88893e-05	0.00100613
COPS2	-0.309378	0.0102988	0.0413624
CCDC89	0.470428	0.000971894	0.00676968
NRP2	0.469754	0.00177518	0.0107761
PAQR8	0.46953	2.75074e-05	0.000381572
ZNF230	-0.308515	0.0118075	0.0460505
ECHS1	0.46951	0.00998765	0.0404867
ZNF582-DT	0.469503	8.57463e-05	0.000975065
B4GALNT1	0.469359	0.000357267	0.00306385
PTOV1-AS1	0.469342	0.00343952	0.0179109
ACAD10	0.466231	7.11163e-06	0.000125652
C22orf46	0.465777	6.35753e-05	0.000766628
PRDM8	0.465734	0.00177657	0.0107812
PSMG3-AS1	0.465427	0.000382426	0.00323244
TANC2	0.464787	0.00165134	0.0102049
EEF1A1P13	0.464489	0.0040244	0.0202697
H2AC6	0.463685	0.000185424	0.00180165
CCDC88C	0.463553	0.000278099	0.00250415
DNMT3B	0.463447	0.00159433	0.00994375
CAND2	0.462491	0.000808243	0.00587019
FKBP9P1	0.46213	0.00117775	0.00785398
SGCG	0.461687	0.00028444	0.00254849
WDR26	-0.304125	0.0120733	0.0468628
PTCD2	0.461605	0.00012728	0.00132913
LOH12CR2	0.461359	0.00842662	0.035452
NCDN	0.460391	0.00117701	0.00785398
TTC12	0.459601	0.000201356	0.00192114
UBE2H	0.458956	2.90243e-05	0.000398377
HERC6	0.458953	0.00187077	0.0112309
CDK12	-0.302634	0.0129607	0.0494726
SRR	0.458738	1.18957e-05	0.00019197
CDK13-DT	0.458497	0.00328827	0.0173077
RERGL	0.458346	0.00253629	0.0141816
SNAI3-AS1	0.457705	0.00619377	0.0279843
ZNF571-AS1	0.457687	0.00136215	0.00878413
PLA2G6	0.456815	0.00234235	0.0133374
LINC00680	0.455204	0.00104174	0.00716941
ROBO1	0.454992	0.00251002	0.0140589
RSPRY1	-0.301581	0.01057	0.0422864
RPTOR	0.454903	0.00353174	0.0182889
SDC3	0.452232	0.000170103	0.00169057
MIR100HG	0.449684	2.4307e-05	0.000346265
NME5	0.449649	0.00329205	0.0173182
JDP2-AS1	0.449552	0.00474523	0.0229335
ADPRHL1	0.449493	0.00282951	0.0154286
USP33	-0.299238	0.0102542	0.0412474
ASPH	-0.299026	0.0116562	0.0455604
CDH6	0.448857	0.000130582	0.00135565
FAM50B	0.448731	0.00995005	0.0403845
MARVELD1	0.448371	0.00577275	0.0265919
CCDC102B	0.448004	5.35613e-05	0.000663042
RIPK2	-0.297704	0.0131434	0.0499363
PLS3-AS1	0.447073	0.00650596	0.0290468
CFAP20	0.446955	1.95131e-07	6.86432e-06
SNHG18	0.445881	0.00290897	0.0157521
RAB40B	0.445546	0.000719174	0.00532412
CRADD	0.445507	2.45989e-06	5.35779e-05
LINC00893	0.444408	0.00506117	0.024109
SNX4	-0.296953	0.0119866	0.0466281
NLRC5	0.443557	0.00147231	0.00932239
QDPR	0.443402	0.000536938	0.00424322
SEPTIN6	0.442633	9.86461e-05	0.00109377
STING1	0.442053	0.000171509	0.00169866
ZNF770	-0.29613	0.0129218	0.0493725
ZNF251	0.441951	0.000495285	0.00396695
MEOX2	0.441857	0.000221159	0.00207473
CCDC28A	0.441836	0.000148038	0.00150806
INO80E	0.441437	0.00157661	0.00986466
CRNDE	0.441178	0.00702518	0.0307258
DYNC2LI1	0.441013	3.34819e-07	1.06831e-05
HMGCL	0.440469	0.00235376	0.0133782
TNFAIP2	0.440451	0.00690194	0.0303701
TOM1L2	0.440406	3.54701e-05	0.000470665
NAV2-AS6	0.439295	0.00717579	0.0312673
GNG7	0.43871	0.00556389	0.0258614
TMEM30A	-0.293632	0.0106934	0.0426841
BICC1	0.438313	0.00760371	0.0327579
EFNA5	0.437822	8.51295e-05	0.000971173
IFITM1	0.436765	0.0027067	0.0148966
ITM2C	0.43632	0.00144146	0.00915373
MRPL57	0.435606	0.00775847	0.0332928
DGLUCY	0.434565	0.000704352	0.00524416
ATG16L2	0.43452	0.0013391	0.00866117
DCAKD	0.434209	1.93636e-05	0.000286918
B3GNT9	0.434148	0.000100692	0.00111017
CUL7	0.433767	1.07493e-05	0.000176232
CLYBL	0.433163	0.00221279	0.0127707
PLCG1-AS1	0.433086	0.00507157	0.0241372
FMNL3	0.432988	0.00103553	0.00714172
TESK2	-0.291041	0.0122389	0.0473178
TMEM107	0.432628	3.21989e-05	0.000435833
HDAC11	0.432112	0.00509587	0.0242329
EID3	0.431898	0.00192995	0.0115016
TMEM9	0.431021	0.00823561	0.0348357
ACOX2	0.430145	0.00246602	0.013872
BAIAP2L1	-0.289732	0.0122872	0.0474484
ZFP28	-0.289624	0.0129171	0.0493641
VEGFC	0.430008	0.00154136	0.00969683
ARSG	0.429467	0.00139412	0.00891974
SIPA1L3	0.42836	0.00669423	0.0296764
ERG	-0.288755	0.0109141	0.0434058
ORMDL3	0.428307	2.77908e-05	0.000384686
YRDC	-0.288035	0.0112679	0.0444243
MRNIP	0.428304	0.00212072	0.0123855
CLIP2	0.427942	0.00877551	0.036527
ARMCX2	0.426742	2.34732e-07	8.02358e-06
HMGN1	0.425898	4.17088e-06	8.17417e-05
FAM228B	0.425646	0.002682	0.0147977
CATSPERG	0.42477	0.00585427	0.0268851
EEF1A1P6	0.423927	0.00476572	0.0230155
CNPY4	0.423527	0.000143006	0.0014675
KCNMB4	0.422871	0.00189999	0.0113714
ZNF433	0.422725	6.65964e-06	0.000118738
DNAJC9-AS1	0.422677	0.00363581	0.0187336
MAILR	0.422266	0.00416063	0.0207983
MOB4	-0.284431	0.0124989	0.048095
PPP1R26	0.422203	0.000866249	0.00618582
ELOC	-0.283928	0.0100565	0.0407151
TRAK1	0.421782	4.63149e-06	8.86374e-05
PNPLA4	0.419334	0.000181223	0.00177055
LNP1	0.418269	7.72316e-05	0.000895951
SYTL3	0.418082	6.34406e-05	0.000765475
RGS3	0.418015	0.00101547	0.00704314
MTMR14	-0.282978	0.0101174	0.0408856
IER5	0.417088	0.00218382	0.0126596
FGD1	0.4169	0.000394237	0.00330939
NHSL1	0.415003	4.09422e-05	0.000534572
P4HTM	0.413772	0.00188855	0.0113114
SH3GLB2	0.412845	0.00583191	0.0268139
ARRDC3	0.412792	0.00872203	0.0363663
TCEANC	0.412244	3.00962e-05	0.000411356
RUSF1	0.412039	9.8857e-05	0.00109549
USP34	-0.282164	0.0125445	0.0482037
CEP72	0.410905	0.00801723	0.0341111
PGBD5	0.409952	0.00324073	0.0170954
CCDC30	0.409911	0.00170701	0.0104564
LRRC1	0.408442	0.000780199	0.00570464
SARM1	0.407942	4.33488e-06	8.40296e-05
LYPLAL1	0.407807	0.0011732	0.00784441
ZNF546	0.407762	0.00473934	0.022922
POLM	-0.279563	0.0129357	0.049416
PRCD	0.407573	0.00921539	0.0379621
[truncated: 2,669 more rows]

## Sheet: Table S4 DCM Meta vs Donor
Table S4. Meta-analysis of DCM DEGs from GSE141910, GSE55296 and GSE71613
Gene	Sign consistency	Summary random effect size	Random effect p-value
SFRP4	3	3.28316	2.23312e-42
SEZ6L	3	3.12618	4.38459e-17
NPPA	3	3.02502	0.00140978
PENK	3	2.86369	1.0737e-06
APCDD1L	3	2.78495	2.84771e-20
LEFTY2	3	2.73451	2.3986e-106
ARMS2	3	2.72927	9.91246e-87
HBA2	3	2.70584	0.0039518
HAPLN1	3	2.67588	3.50863e-17
SLC1A7	3	2.65854	1.13127e-24
MKRN2OS	3	2.62562	4.25567e-40
LYPD1	3	2.60487	1.07661e-51
CAPN6	3	2.57243	7.38063e-47
HBB	3	2.54836	0.00555361
TNMD	3	2.53599	2.77049e-45
COL22A1	3	2.51736	0.00988921
CENPA	3	2.39707	1.69829e-31
HBA1	3	2.37096	0.0163655
CRISPLD1	3	2.3032	2.5818e-28
UNC80	3	2.2918	2.53123e-13
NPPB	3	2.27269	5.83904e-05
FNDC1	3	2.23016	0.0327546
MXRA5	3	2.18191	0.000294284
ANKRD34C	3	2.11185	1.21881e-08
ASPN	3	2.04404	9.69905e-95
COMP	3	2.04363	2.10671e-20
HRK	3	2.04292	2.17866e-53
RTL3	3	2.008	6.75123e-23
PPP2R2B	3	1.9802	7.80751e-37
COL9A1	3	1.96488	1.10133e-15
LUM	3	1.95627	2.92685e-42
CHRNA3	3	1.94159	0.00508465
PI16	3	1.88843	1.30574e-58
SHISA2	3	1.88765	1.16096e-46
SAMD11	3	1.86548	3.12562e-30
SMOC2	3	1.83872	2.59166e-83
WNT9A	3	1.81524	0.000320941
SLC16A9	3	1.79842	2.37575e-85
GZMA	3	1.79107	2.13153e-52
TNNI1	3	1.78238	1.54259e-07
OGDHL	3	1.77771	1.37521e-57
STAT4	3	1.77765	1.38836e-43
OGN	3	1.77473	4.44946e-19
APOA1	3	1.77201	4.78861e-32
CD1C	3	1.76234	0.0259633
NKG7	3	1.76129	0.0153504
GSG1L	3	1.75232	1.67545e-06
ATP1B4	3	1.74338	4.74421e-18
GPR68	3	1.72774	5.66006e-14
LHCGR	3	1.72464	3.25994e-25
C1QTNF2	3	1.69654	1.21936e-87
CYS1	3	1.693	2.29937e-66
CX3CR1	3	1.69136	0.00580273
RYR3	3	1.68837	5.53881e-08
SYTL5	3	1.68289	5.65791e-19
VGLL2	3	1.67556	2.52831e-08
FRZB	3	1.65908	0.000614333
GPA33	3	1.65711	8.05954e-05
SCUBE2	3	1.64405	0.00186165
ISLR	3	1.64398	9.05982e-14
CYP11A1	3	1.64346	4.26861e-71
ZNF365	3	1.64003	1.41465e-05
SSC5D	3	1.63555	2.52557e-05
C16orf89	3	1.63258	5.3652e-30
LCN12	3	1.61222	1.48241e-35
CHD5	3	1.60154	1.6385e-16
CD3E	3	1.5939	5.20315e-42
RPS4Y1	3	1.58229	2.09789e-06
THY1	3	1.58228	1.96943e-24
CTSW	3	1.56328	0.00419395
C2orf40	3	1.55957	6.44985e-52
ATP1A4	3	1.55032	1.44983e-19
ADAMTS14	3	1.54801	3.22657e-14
STAB2	3	1.54626	3.52794e-15
FAP	3	1.5373	1.25051e-40
OXER1	3	1.53716	3.22919e-11
P3H2	3	1.53615	6.02567e-43
FCN1	3	1.52591	5.01653e-26
RASL11B	3	1.52255	6.0188e-66
SARDH	3	1.51951	3.22553e-52
IL17D	3	1.51861	3.22886e-60
GDF6	3	1.51516	0.000173708
RGS4	3	1.51487	1.55287e-06
ACE	3	1.49489	0.0182973
CRHBP	3	1.48411	1.60839e-60
ATRNL1	3	1.47979	5.82109e-25
DACT2	3	1.47567	5.77702e-19
NRXN2	3	1.46159	2.83033e-07
C1QTNF9	3	1.46144	8.60666e-13
SDSL	3	1.45499	5.12077e-36
EIF1AY	3	1.45404	7.12282e-05
DMC1	3	1.45372	8.52882e-88
ARMC4	3	1.4523	0.0148809
DNAAF3	3	1.44037	2.27962e-19
ETV4	3	1.43921	3.84296e-41
COL16A1	3	1.43768	1.60205e-57
SPNS3	3	1.43382	3.10081e-23
GSTM5	3	1.43146	1.65515e-08
XG	3	1.42995	0.00309707
AEBP1	3	1.42531	1.91148e-10
PRPH	3	1.40728	8.76224e-31
KIRREL3	3	1.4067	6.30525e-35
MDK	3	1.40215	0.0221982
DLGAP1	3	1.40129	1.5923e-25
BEX1	3	1.39904	6.02413e-18
FREM1	3	1.3959	0.00240485
SCN2B	3	1.39538	5.34938e-72
MFAP4	3	1.39338	1.38993e-09
CD247	3	1.38783	5.19638e-48
P2RX6	3	1.38236	4.00862e-32
ANKRD24	3	1.37893	1.2403e-31
TNFRSF4	3	1.3658	0.0108664
LEF1	3	1.35932	1.24969e-35
FOXS1	3	1.35913	7.20343e-20
NRK	3	1.35873	0.000678207
ABCG2	3	1.34931	1.07426e-55
ZAP70	3	1.34486	6.95786e-05
CLEC4F	3	1.34454	1.46674e-20
C1QTNF7	3	1.3429	0.000460443
USP9Y	3	1.34098	6.275e-05
LRRC17	3	1.34098	2.15279e-07
NXPH4	3	1.33949	1.93111e-06
CTHRC1	3	1.33773	9.92393e-29
ESR1	3	1.33654	2.61157e-34
PROM1	3	1.33465	0.00264846
HAAO	3	1.33456	6.32198e-08
TMEM119	3	1.32673	0.00253232
PTN	3	1.32161	4.0066e-07
GAP43	3	1.318	0.00457289
ITGAL	3	1.31525	0.0032881
FMO1	3	1.31525	1.69804e-19
PDE4C	3	1.31348	3.06287e-51
LSP1	3	1.31319	0.019254
COL14A1	3	1.3097	3.12432e-05
MED12L	3	1.30937	1.77337e-32
COL9A2	3	1.30789	2.40038e-36
LCK	3	1.307	4.93131e-34
TMEM30B	3	1.30682	2.08629e-09
CA3	3	1.30526	4.93206e-19
LTBP2	3	1.30378	2.37322e-26
UCHL1	3	1.30351	4.14336e-08
TGFB2	3	1.29599	5.75573e-28
THBS4	3	1.29207	2.53949e-20
DDX3Y	3	1.29104	0.000139084
ITGBL1	3	1.28908	4.46173e-09
TAC4	3	1.28877	8.39018e-12
LAMB4	3	1.28723	8.28146e-09
KIAA1755	3	1.28558	0.000493984
FMOD	3	1.28547	2.93956e-06
NTM	3	1.27927	0.0139031
DLK2	3	1.27859	0.00153673
DUOX2	3	1.27745	1.10883e-33
TM6SF2	3	1.27658	1.15938e-39
CCDC168	3	1.27497	1.49961e-05
CLEC11A	3	1.2637	4.22242e-24
AK5	3	1.25779	0.0103569
IRX6	3	1.25609	5.53478e-31
SERPINE2	3	1.24827	2.82943e-28
GLI2	3	1.24595	1.13517e-50
MSS51	3	1.23977	1.35035e-25
RASEF	3	1.23343	0.00570738
NUP62CL	3	1.2297	1.05483e-40
ITIH5	3	1.22921	9.41774e-07
BRINP1	3	1.22856	6.59983e-23
ATP1B2	3	1.22763	3.96613e-09
KDM5D	3	1.22067	0.000723395
SYT17	3	1.21828	9.09924e-20
CCDC80	3	1.20459	5.24865e-25
MAP3K7CL	3	1.19722	2.37163e-20
IGFN1	3	1.19684	7.14025e-19
RTN4R	3	1.19485	3.15431e-06
IL34	3	1.19176	0.00695001
PODXL2	3	1.19133	1.81646e-57
FAM212A	3	1.18591	0.000703451
COLQ	3	1.18538	5.3959e-32
SLITRK4	3	1.18217	1.74421e-07
TENM4	3	1.18197	0.00197342
CETP	3	1.18002	4.0248e-05
SEZ6L2	3	1.17948	2.73356e-19
ASB18	3	1.17514	1.38493e-25
SLC6A1	3	1.17471	5.0902e-40
PYHIN1	3	1.17063	3.29825e-23
KCNN3	3	1.16556	6.42056e-62
PHLDA1	3	1.16414	0.0037637
SCARA3	3	1.16371	9.23348e-05
F2RL2	3	1.16348	2.59086e-21
WDR66	3	1.16041	1.35668e-59
CARD11	3	1.15854	1.11544e-23
CD48	3	1.15817	9.90649e-27
TLR7	3	1.15789	3.90612e-24
CRYM	3	1.1541	3.1816e-09
NRIP2	3	1.15311	1.41683e-43
PPDPF	3	1.14589	7.02459e-10
KAZALD1	3	1.14467	4.73321e-42
PLEKHH2	3	1.13901	4.93093e-12
CD96	3	1.13649	3.43408e-22
ADAMTSL2	3	1.13626	5.04068e-22
DOC2A	3	1.13195	2.63797e-07
ECM2	3	1.1311	1.139e-33
SCRG1	3	1.12837	3.46747e-23
PDIA2	3	1.12682	1.49989e-15
MYOZ1	3	1.12456	0.000229976
LMF1	3	1.12402	0.00520721
DUOX1	3	1.12195	3.23207e-59
NTNG2	3	1.11752	9.75111e-28
GALNT5	3	1.11733	0.00391646
PRRX2	3	1.11709	1.3563e-10
MOXD1	3	1.11685	0.00298913
LRRC38	3	1.11634	2.48012e-08
MATN2	3	1.11215	0.00124738
KCNJ4	3	1.11114	2.07913e-18
SEMA5B	3	1.11048	2.27791e-23
AZIN2	3	1.10837	1.77507e-06
MRC2	3	1.1076	2.03919e-05
MXRA8	3	1.10476	3.03575e-26
RHCG	3	1.09996	0.0134727
SFRP2	3	1.09803	1.01904e-07
C1QTNF3	3	1.09731	5.33251e-46
FZD2	3	1.09657	1.43598e-17
FAM133A	3	1.09511	6.04639e-07
MME	3	1.09495	1.45656e-32
KLRD1	3	1.09358	3.27525e-36
RGS11	3	1.09079	1.0957e-36
COL1A1	3	1.08855	0.00186435
BRSK1	3	1.08717	1.85624e-46
IER3	3	1.08681	3.56864e-19
NAP1L3	3	1.08588	8.38893e-29
2022-09-01	3	1.08503	1.03729e-19
SERTAD4	3	1.08409	2.54315e-29
VSX1	3	1.08225	6.69911e-20
DPEP2	3	1.0801	1.7615e-30
SSUH2	3	1.07734	5.09317e-41
CACNA1G	3	1.07711	9.48747e-05
TMEM253	3	1.07495	0.0818159
RUNDC3A	3	1.07393	2.14168e-23
C11orf80	3	1.07318	1.30092e-38
DUSP15	3	1.07027	1.20312e-07
EIF4EBP3	3	1.06708	2.52185e-14
PRRT2	3	1.06668	0.00259063
DPT	3	1.06374	2.60256e-07
SOX8	3	1.06355	0.00290092
PTGDR2	3	1.05992	2.67759e-26
ZMYND12	3	1.05964	4.64985e-14
RMI2	3	1.05784	4.00175e-25
OLFML1	3	1.05648	1.15951e-05
EMILIN3	3	1.055	7.65359e-12
ANGPTL7	3	1.05429	8.36008e-14
ADAM19	3	1.04964	1.92047e-29
TAGLN3	3	1.04647	4.45928e-17
SOX15	3	1.04504	0.000177817
TSPAN32	3	1.04354	2.21964e-24
HMCN2	3	1.03817	0.00025093
MDFI	3	1.03599	5.30894e-08
ABCC6	3	1.03444	1.67275e-09
FERMT1	3	1.03131	0.00723329
PDE6A	3	1.02944	9.09102e-18
CREB5	3	1.02943	5.66216e-46
SFRP1	3	1.0294	7.63823e-05
ST8SIA2	3	1.02701	3.7953e-28
BGN	3	1.0258	2.638e-25
TNNT1	3	1.02483	5.25663e-18
IGSF10	3	1.02104	9.25261e-25
COLEC11	3	1.02023	1.98063e-25
PHF21B	3	1.01991	0.000368777
REEP2	3	1.01435	4.54627e-19
GJD3	3	1.0136	2.4766e-35
EXTL1	3	1.01266	0.000126597
KCNC4	3	1.01205	4.03995e-50
MRAP2	3	1.01166	4.85227e-08
GATM	3	1.01163	4.31141e-28
LMX1B	3	1.00955	1.79345e-23
BEGAIN	3	1.00124	4.68403e-24
ZNF385C	3	1.00121	2.84328e-28
C17orf107	3	1.00066	6.28521e-20
HSD17B14	3	0.998063	3.30114e-20
MMP16	3	0.997479	6.73066e-25
KIT	3	0.996739	3.33296e-19
GNB3	3	0.995752	4.32463e-35
FSCN1	3	0.993456	3.29129e-05
ZNF541	3	0.991791	2.53166e-10
TESPA1	3	0.990673	0.000144764
PODN	3	0.990108	1.48548e-38
PHOSPHO1	3	0.990003	5.85844e-20
SYTL2	3	0.988753	1.15139e-08
HTRA1	3	0.987587	3.52472e-69
HTR2B	3	0.987557	1.91228e-15
LOXL1	3	0.987216	3.86566e-21
C12orf75	3	0.984559	3.26955e-07
GJC2	3	0.983775	6.65466e-13
ALKAL2	3	0.98324	0.0878247
PTCH2	3	0.982467	2.3581e-30
MNS1	3	0.982444	6.08604e-19
PKP3	3	0.982012	0.00350474
CTF1	3	0.978205	1.11116e-37
PLCE1	3	0.976473	4.41042e-39
PRR5L	3	0.976393	1.30559e-25
ESPNL	3	0.974639	1.32037e-07
HSPA2	3	0.973735	0.00162465
SLC30A2	3	0.972137	9.29493e-16
COL1A2	3	0.972119	8.28695e-31
GDF9	3	0.971891	2.54298e-05
FAM216B	3	0.969862	1.38312e-11
BACH2	3	0.969292	1.5854e-63
PLCD4	3	0.967522	3.22328e-42
BAIAP2L2	3	0.966926	5.66386e-16
CILP	3	0.966513	2.98975e-19
C14orf132	3	0.965979	0.000108924
LRRC10	3	0.963219	1.74585e-22
LTBP4	3	0.961321	0.000113083
KCNA5	3	0.960373	2.01671e-21
KLHDC9	3	0.958532	2.00641e-14
ARHGAP33	3	0.95818	1.03498e-27
JAML	3	0.957565	8.78621e-05
CERCAM	3	0.957001	1.01409e-09
MYADML2	3	0.953566	3.88895e-07
SCAMP5	3	0.953552	9.73235e-32
LPAR2	3	0.953376	3.79225e-16
P3H3	3	0.951881	2.16476e-25
SOD3	3	0.948851	6.08443e-17
TP63	3	0.946405	0.00427481
GLT8D2	3	0.944377	3.09346e-71
SPN	3	0.941027	1.23043e-07
EPHB3	3	0.93707	2.32234e-17
STX1B	3	0.935305	1.21833e-36
NTF3	3	0.935074	4.16392e-19
CASP16P	3	0.933082	0.0293231
SNCA	3	0.932083	2.17287e-32
SERTAD4-AS1	3	0.925486	8.34293e-24
NECAB1	3	0.924592	8.70786e-11
SLC16A6	3	0.924448	0.0171323
UCN	3	0.923233	6.03475e-09
NLGN3	3	0.923011	7.2225e-49
LINC00632	3	0.920995	5.96571e-08
APLP1	3	0.917071	5.66561e-25
P2RY13	3	0.916603	2.64349e-05
GAL3ST4	3	0.915347	1.74701e-36
KIF1A	3	0.913582	1.43624e-05
C9orf24	3	0.912729	4.67135e-19
TSPAN9	3	0.912399	1.04144e-22
LPAR4	3	0.912155	0.00014145
GLI1	3	0.910479	1.33798e-12
RARRES2	3	0.909561	0.00227085
CCDC74A	3	0.908773	3.13202e-29
GRIN2C	3	0.907289	3.01558e-26
CTSK	3	0.90692	0.000238473
KIF21B	3	0.906151	8.13767e-31
PGPEP1L	3	0.904979	4.53093e-06
ARVCF	3	0.904276	5.0113e-13
FNDC10	3	0.902645	0.0037101
CLU	3	0.899518	4.64691e-33
ROR2	3	0.898642	8.24373e-28
NCF1	3	0.898412	6.89263e-13
PHF24	3	0.891422	0.000135205
CARNS1	3	0.890717	0.0146526
ALX4	3	0.890484	1.35385e-11
ADAP1	3	0.890275	0.000115822
RAB37	3	0.885618	2.10697e-52
PRRG3	3	0.88521	0.0037733
MAFK	3	0.885195	2.52735e-22
LOC100129940	3	0.884881	0.00571712
CD52	3	0.884441	9.48045e-16
ASIC1	3	0.883604	1.10585e-30
MPIG6B	3	0.882024	3.03599e-29
PDE5A	3	0.881839	0.000476635
CHRNA1	3	0.879106	6.91506e-10
PTPRH	3	0.878949	7.25851e-14
PEX11G	3	0.878063	7.67021e-13
LOC400499	3	0.877192	3.41047e-09
ECT2L	3	0.873416	1.06194e-11
TNNT3	3	0.872752	5.05041e-20
TFF3	3	0.872752	3.45585e-08
ABHD1	3	0.871662	1.60264e-29
SNAP47	3	0.871017	9.31455e-07
CCDC113	3	0.867227	6.21173e-58
SLC25A45	3	0.864423	1.93352e-23
TNFRSF12A	3	0.863302	1.2391e-14
SULF1	3	0.861029	0.0061512
CCDC154	3	0.855712	6.22727e-11
NTRK1	3	0.85538	1.61424e-14
AGER	3	0.854855	1.24927e-27
SPON2	3	0.853994	3.14215e-13
ZNF536	3	0.85145	2.83469e-27
LIMD2	3	0.851428	9.55099e-13
ACHE	3	0.850536	9.73335e-18
PCDH15	3	0.850058	3.02257e-09
ARID5A	3	0.848758	9.37372e-16
CST7	3	0.8483	0.0302016
FBLN1	3	0.848162	6.25296e-06
CD8A	3	0.846724	4.85996e-15
CLDN5	3	0.846441	0.0049703
MAPK10	3	0.84458	2.84693e-33
SVOP	3	0.843987	0.0460343
BOC	3	0.843754	0.000564237
PDZD4	3	0.843398	7.68087e-18
CYP2J2	3	0.843299	1.28786e-40
STK32A	3	0.841977	0.00282409
MYCN	3	0.840222	1.04335e-13
CFAP221	3	0.839712	2.32381e-26
PTPRT	3	0.839675	6.66427e-11
NDC80	3	0.838117	7.57168e-24
ZNF831	3	0.83273	1.01083e-10
PTPRCAP	3	0.829683	1.15331e-08
SNCAIP	3	0.827272	0.0115241
RSPO3	3	0.827201	5.83466e-11
GRM2	3	0.824997	1.45887e-13
TF	3	0.823087	9.18328e-08
NHLRC1	3	0.823041	3.99285e-49
TM7SF2	3	0.822558	3.77514e-15
IL2RG	3	0.821124	0.00996754
PAPLN	3	0.819735	1.1288e-07
LINC01547	3	0.817617	2.19788e-18
LFNG	3	0.816464	0.00454143
EVC	3	0.816085	1.80229e-57
TMC4	3	0.812628	7.56978e-20
AJAP1	3	0.81163	0.00155378
TMEM71	3	0.807647	2.66984e-29
EXT1	3	0.80749	5.3219e-98
BMP4	3	0.807083	1.83347e-36
QPCT	3	0.806575	4.08402e-23
SNHG28	3	0.805772	2.48808e-28
SPACA9	3	0.804811	1.41398e-35
SLC44A5	3	0.80437	9.36057e-06
STON2	3	0.80394	9.29366e-39
CCDC3	3	0.800235	0.00090962
DENND6B	3	0.799846	7.02223e-16
SERPINI1	3	0.799284	1.41822e-09
YBX2	3	0.799241	0.0048707
HFE2	3	0.797751	6.6451e-05
USP51	3	0.797255	9.62811e-66
MDH1B	3	0.796685	3.56113e-28
MSTN	3	0.795253	6.52491e-09
PKD1L2	3	0.794967	4.99157e-14
PTK7	3	0.793496	1.20636e-28
BCAS4	3	0.792647	2.88833e-15
SLC35F1	3	0.79242	0.000882849
IQSEC3	3	0.791722	0.000546628
FLRT2	3	0.791176	0.000809733
LRRC24	3	0.790283	0.00114976
ENAM	3	0.787287	0.000297577
DOK5	3	0.786496	1.30958e-25
REM1	3	0.786289	9.71219e-05
AGRN	3	0.785184	0.00170264
IQCA1	3	0.78199	4.40607e-14
COL24A1	3	0.780928	1.3613e-12
LTBP3	3	0.780302	2.31372e-08
BEND5	3	0.779076	4.33092e-37
C8orf31	3	0.779015	2.10508e-08
DDAH2	3	0.778909	7.25648e-11
SPATA6L	3	0.777828	3.64798e-15
ADRA2A	3	0.777148	6.33745e-09
TMEM178A	3	0.773407	3.70098e-35
TRIM74	3	0.772721	3.02455e-14
IGSF1	3	0.771123	1.99082e-14
TCEAL7	3	0.769221	1.29758e-34
ANKRD29	3	0.768561	2.46595e-12
F10	3	0.767983	9.86911e-14
HESX1	3	0.767973	6.37296e-31
LGALS4	3	0.765672	0.112237
BEND6	3	0.764985	8.63082e-14
BDNF	3	0.76438	1.60009e-10
MST1R	3	0.764369	1.30704e-25
ZGLP1	3	0.763815	1.03746e-09
FBXO24	3	0.763503	4.19085e-22
DYRK1B	3	0.763445	1.60154e-10
POSTN	3	0.763032	0.00038232
SRRM4	3	0.760579	2.7628e-07
ARHGEF4	3	0.76057	2.51277e-17
MSH4	3	0.759405	0.0283221
COLGALT2	3	0.757266	1.15269e-12
RHBDL1	3	0.75726	5.81758e-07
ST8SIA1	3	0.755414	8.34143e-27
TPPP3	3	0.753551	2.36143e-12
HMGN2	3	0.75254	5.12049e-57
STAMBPL1	3	0.751919	4.85382e-08
CYP46A1	3	0.751744	7.58255e-36
RAB26	3	0.751572	0.00918855
ADAM8	3	0.750045	1.10855e-05
NLRC3	3	0.748259	8.69182e-31
FAM86C1	3	0.747353	0.172967
PAQR6	3	0.745425	7.72179e-22
GDPD3	3	0.744669	2.34468e-09
MORN4	3	0.743554	8.96921e-57
ANTXR1	3	0.739247	9.68351e-05
PNLDC1	3	0.738852	0.0393963
PIK3IP1	3	0.737273	8.65417e-31
GPR173	3	0.73667	1.47225e-05
LCNL1	3	0.736214	1.57518e-07
ABHD11	3	0.733619	6.89575e-25
PCNX2	3	0.73173	8.86154e-15
PARP10	3	0.730175	0.00250741
AMT	3	0.728511	3.92135e-32
SCARF2	3	0.728211	5.61526e-06
CDH23	3	0.727884	8.25475e-05
DNAH6	3	0.727437	9.7973e-11
DTX4	3	0.726062	0.005959
C7orf50	3	0.725233	2.24575e-10
ATP6V1G2	3	0.724846	1.2141e-33
EDA2R	3	0.723343	9.94111e-13
ZNF436-AS1	3	0.722956	8.87934e-28
GAPT	3	0.722503	5.24411e-10
APC2	3	0.720626	0.00481405
SMO	3	0.720292	4.77311e-46
AOC1	3	0.720123	0.027425
MFAP2	3	0.717103	3.4358e-11
TRIM45	3	0.715798	5.4706e-27
CHRNE	3	0.714933	0.00555341
HYI	3	0.71427	9.7158e-08
COL3A1	3	0.714199	3.5202e-12
COL5A1	3	0.713802	5.43294e-20
LRRC75B	3	0.713131	4.58727e-16
LOXHD1	3	0.710484	8.14476e-15
FAM102A	3	0.70974	8.9256e-48
RCN3	3	0.709706	5.13223e-08
MMP17	3	0.709456	2.57205e-05
OMD	3	0.70863	5.3957e-12
MEI1	3	0.707768	8.115e-11
SLN	3	0.704729	0.00027847
PDE8B	3	0.702135	0.0639122
TMEM54	3	0.702121	5.33213e-08
GFAP	3	0.702092	4.02008e-05
DPYSL3	3	0.701873	0.00619306
PTGFRN	3	0.700909	3.50015e-33
C16orf74	3	0.700837	8.33894e-08
ERICH2	3	0.700754	9.72883e-15
IFT43	3	0.700425	1.79566e-28
GPR27	3	0.700249	1.0273e-20
TPSB2	3	0.699235	0.000142376
LSMEM2	3	0.697581	0.00071057
ATP1A1-AS1	3	0.697505	0.0462008
ADGRA2	3	0.696208	9.887e-06
FBF1	3	0.695815	2.73269e-17
POMC	3	0.693221	0.0128164
RUNX3	3	0.692862	1.34683e-13
COL21A1	3	0.692775	5.73944e-21
B9D1	3	0.69111	7.19417e-23
BAIAP3	3	0.689256	1.45464e-10
RNF165	3	0.688011	1.67345e-05
FAM241B	3	0.684212	1.26844e-25
CLIC3	3	0.682886	0.121272
TTC9	3	0.682058	1.37889e-23
ACTA1	3	0.682047	1.20117e-10
ARHGAP1	3	0.681122	1.17971e-74
CRIP1	3	0.680122	7.16838e-06
RANBP17	3	0.677986	2.27466e-23
C1orf167	3	0.677568	0.00242959
TNFRSF25	3	0.67688	1.19706e-21
FOXN3-AS1	3	0.675823	1.32869e-12
PAFAH2	3	0.675736	8.94508e-18
ADAMTS13	3	0.67442	1.37857e-16
PLAC9	3	0.674104	3.6969e-06
APBB3	3	0.672902	6.18018e-46
CHAC1	3	0.671734	4.25745e-07
S100A14	3	0.670985	1.28537e-11
FAT3	3	0.670643	0.00267668
FGF1	3	0.670532	4.32477e-35
PSD	3	0.668245	1.08461e-07
CAPN5	3	0.66753	0.00067057
FBXL2	3	0.667219	1.51247e-36
C1QTNF6	3	0.665893	9.93055e-15
HHIPL1	3	0.664265	5.85336e-19
APOBEC3F	3	0.663752	4.78187e-11
DBF4B	3	0.66314	0.0287489
NRGN	3	0.661663	5.00835e-08
COL8A1	3	0.661227	1.09384e-06
PM20D1	3	0.660853	0.0232292
TCEA2	3	0.6608	1.20068e-12
SYNPO2L	3	0.66071	1.42147e-21
TSTD1	3	0.658706	1.57631e-12
CCDC85B	3	0.658148	0.0302217
DNM1	3	0.657197	1.26237e-16
EPHX2	3	0.656403	0.000950393
NBL1	3	0.655038	0.00490525
SLC28A1	3	0.654719	2.23288e-13
PTGFR	3	0.653974	4.40922e-06
LRRC75A	3	0.652684	1.64128e-05
FBXO16	3	0.652632	6.96863e-17
PLEKHB1	3	0.652302	6.56089e-20
STMN3	3	0.65225	0.00460364
UBBP4	3	0.651934	3.00409e-14
MANEAL	3	0.651628	7.58536e-30
THBS3	3	0.651181	4.76559e-11
PAPPA2	3	0.651107	2.95133e-10
TMEM74B	3	0.650335	5.95248e-14
PCOLCE	3	0.650121	0.0333645
GARNL3	3	0.649107	1.28913e-31
TMEM240	3	0.648892	0.000442303
HES4	3	0.648861	0.000376758
LOXL2	3	0.648857	5.77794e-15
ST8SIA5	3	0.647905	8.35799e-17
AMOT	3	0.647618	7.77559e-46
HSPB6	3	0.646986	2.36087e-14
FAM178B	3	0.646707	6.05693e-06
SLC26A4	3	0.646634	3.56385e-06
MAMSTR	3	0.646181	2.76195e-10
MYBL1	3	0.646165	6.05427e-14
DEF6	3	0.645969	4.08481e-11
CCDC87	3	0.645495	9.63641e-05
FZD1	3	0.644295	1.8406e-28
ACAP1	3	0.642729	1.00321e-08
PDE1A	3	0.642585	0.00174233
PYROXD2	3	0.642088	6.19664e-28
FBLN2	3	0.641369	1.31506e-12
ROBO3	3	0.641276	6.15708e-07
KCNS3	3	0.641054	0.0124032
ARIH2OS	3	0.640657	8.00006e-15
PLXDC1	3	0.640558	0.0217313
C5orf46	3	0.640117	0.0144982
HHAT	3	0.639713	0.000471064
ERICH5	3	0.63904	0.0432846
IFI27L2	3	0.638842	2.95367e-08
NPAS3	3	0.638821	6.86142e-23
HSPB1	3	0.638247	1.0437e-05
ADAMTS8	3	0.638034	1.75103e-06
CRIP3	3	0.637566	1.80168e-06
RAB33A	3	0.635935	0.00217963
C1orf54	3	0.635374	4.70632e-20
SPTBN2	3	0.635192	5.53743e-07
EVA1B	3	0.634885	0.000927429
VILL	3	0.634602	1.7693e-17
GABRE	3	0.633574	4.61596e-17
RUNX2	3	0.633537	8.27606e-17
EPHA3	3	0.631577	2.24617e-09
GSDMB	3	0.629053	2.89869e-05
FGF14	3	0.628346	9.81647e-20
SLC25A41	3	0.626847	3.18241e-06
CACNA2D2	3	0.626348	1.38499e-23
LRRC4B	3	0.625884	0.00070624
STARD5	3	0.625706	2.49358e-27
AOAH	3	0.625606	1.57316e-10
PLA2G4C	3	0.6254	4.83936e-12
NAALADL2	3	0.624337	0.00992195
ADAMTSL5	3	0.624249	8.51381e-23
RAB36	3	0.623208	9.10782e-17
ACP5	3	0.623112	2.31736e-05
PCDH19	3	0.621156	8.02344e-16
CDC42EP5	3	0.62037	1.97295e-06
ST6GALNAC4	3	0.618472	0.000162302
NPR3	3	0.617099	3.14352e-07
GAB3	3	0.616845	0.000105743
SPAG8	3	0.616523	1.7786e-21
PLXNC1	3	0.615747	4.21634e-15
TIMP2	3	0.615228	8.90391e-12
DNAAF4	3	0.61472	0.00109232
CABLES1	3	0.61459	0.000563999
MN1	3	0.613599	1.61591e-10
BEX2	3	0.613494	0.000493406
RARG	3	0.613406	8.71634e-32
ANGPTL5	3	0.612866	2.53316e-07
ZNF467	3	0.612409	1.91169e-10
METRN	3	0.612227	4.96924e-06
CCND1	3	0.611908	8.42972e-44
NES	3	0.611618	1.07698e-24
RAMP2	3	0.610422	2.73181e-10
MINDY4	3	0.609945	0.000952836
ACBD4	3	0.609903	4.93787e-19
SPATA18	3	0.609871	5.29566e-19
PCYOX1L	3	0.60959	1.30777e-42
S100A2	3	0.609132	4.54984e-06
BSN	3	0.608359	1.40106e-17
NTRK2	3	0.607092	8.23652e-12
KIF7	3	0.606977	4.38405e-16
NEK11	3	0.60695	5.62132e-11
CXCR4	3	0.606866	6.20121e-11
ZMAT1	3	0.606848	3.72315e-14
COL9A3	3	0.606308	0.000357293
MST1	3	0.606137	1.88303e-14
CHTF18	3	0.60609	2.27824e-07
ARHGDIG	3	0.605505	2.53377e-05
PCSK4	3	0.60531	3.26109e-05
RAPSN	3	0.604959	7.20524e-07
CYP27A1	3	0.604859	4.59403e-17
OLFML3	3	0.603326	4.32317e-19
MAP6	3	0.603185	1.38729e-55
SOCS2	3	0.602986	8.33842e-10
MMP15	3	0.601946	1.26815e-08
MID1	3	0.601505	0.0007733
CHSY3	3	0.599196	0.000197033
LRRC29	3	0.59824	2.89795e-07
GRID1	3	0.597748	0.00341412
COPZ2	3	0.596853	6.3062e-18
BST1	3	0.596514	6.91695e-22
RERGL	3	0.596259	1.63552e-17
ENPP2	3	0.595837	0.00157184
RHCE	3	0.595656	1.31029e-10
PSRC1	3	0.595409	6.96909e-15
ADAM12	3	0.595162	0.00373132
ZNF821	3	0.595111	2.45981e-14
DNAJC30	3	0.594162	4.12306e-13
MMP23B	3	0.591951	0.00212999
COL11A2	3	0.591529	0.00981391
FMO4	3	0.591414	2.36211e-21
GLP1R	3	0.591355	0.131645
TNNI3	3	0.591015	1.79001e-11
ADORA2B	3	0.590138	0.0002036
ENC1	3	0.589796	5.40175e-17
IRF7	3	0.589464	1.5288e-05
CATSPERG	3	0.58913	3.75418e-10
TMEM200B	3	0.589051	5.20259e-14
PRRT1	3	0.588971	2.39255e-13
DHRS1	3	0.588719	6.20346e-14
LAMA4	3	0.588617	1.09582e-44
INAFM1	3	0.588514	0.00145509
UPK3B	3	0.588193	0.000269647
MSI1	3	0.588152	0.00678645
HS3ST3B1	3	0.587813	0.00528808
ZDHHC14	3	0.587595	1.47361e-24
MEOX1	3	0.586724	0.00066265
NRP2	3	0.586617	1.62562e-16
DACT3	3	0.58641	5.1878e-19
DAND5	3	0.585598	2.95821e-09
SLC4A8	3	0.585505	0.009631
COL4A5	3	0.584346	1.35165e-05
LINGO1	3	0.583711	2.11987e-09
SHB	3	0.583691	4.64254e-15
ZBTB45	3	0.583022	0.0152156
LYRM9	3	0.582948	3.388e-21
LRMP	3	0.58294	1.08116e-16
GLIPR1L2	3	0.582327	0.00163817
COL12A1	3	0.579954	0.0214754
ALDH4A1	3	0.579781	1.58727e-10
NT5C1A	3	0.577334	3.0693e-07
JAK2	3	0.575922	1.53729e-08
TMEM231	3	0.575742	4.7454e-44
TMEM176B	3	0.5757	3.27313e-05
JAM2	3	0.575098	1.2862e-13
ATP6AP1L	3	0.574884	3.82243e-07
CNNM1	3	0.573436	8.86607e-07
DAPK3	3	0.573288	9.24157e-11
TAGAP	3	0.572643	8.84943e-05
EVL	3	0.57256	0.00127953
ZNF844	3	0.571723	0.00112843
OLFML2B	3	0.570815	5.89928e-08
NCS1	3	0.570752	1.16392e-14
FRMPD4	3	0.570003	4.11085e-09
MAMDC4	3	0.56999	2.28045e-06
SCN4B	3	0.568663	0.000176472
MYH10	3	0.568569	3.66207e-05
KIF22	3	0.568399	8.74157e-09
DUOXA1	3	0.568198	0.0155647
MTURN	3	0.568185	9.53747e-34
SCRN2	3	0.567363	1.9034e-11
EGFL7	3	0.56665	0.000102348
FZD7	3	0.566502	2.67786e-24
SERHL2	3	0.565762	2.78103e-15
CCDC61	3	0.565571	1.40072e-08
CPT1C	3	0.565263	3.55974e-11
SPEF2	3	0.564413	2.63777e-17
NUP210	3	0.563697	1.64883e-20
F2R	3	0.563292	5.21344e-09
NPIPB15	3	0.563236	0.0253985
SRPK3	3	0.562205	2.26047e-09
APOBEC3G	3	0.561601	4.59059e-27
PRG4	3	0.561495	0.0114417
MBP	3	0.560778	0.00015589
RAC3	3	0.560592	0.0459494
IDUA	3	0.560279	2.09431e-07
ABCA10	3	0.559843	2.50293e-11
TTLL3	3	0.559469	7.28343e-10
MMP2	3	0.559246	3.92331e-13
ANO1	3	0.558561	0.000135083
C1orf127	3	0.558483	2.72201e-07
OSBPL7	3	0.557768	1.05858e-11
NEB	3	0.557756	0.000927719
KCNQ4	3	0.55694	4.05549e-15
ZNF775	3	0.556741	2.70816e-12
GPRASP1	3	0.556492	0.0129991
GAL3ST3	3	0.556392	0.00107745
SGIP1	3	0.555818	7.0087e-12
WTIP	3	0.555493	1.04323e-05
PDLIM7	3	0.555449	1.90915e-06
CLBA1	3	0.555313	2.87893e-20
RIPOR2	3	0.554963	2.47651e-12
MEOX2	3	0.554495	8.07684e-22
ANKRD65	3	0.554123	1.09963e-05
REX1BD	3	0.553981	0.00057818
LIN7B	3	0.553099	2.22412e-07
HAS3	3	0.552986	0.000146616
CBLN3	3	0.551971	2.16989e-13
HTRA3	3	0.551362	2.33293e-05
USP11	3	0.550928	3.12009e-26
AP3M2	3	0.550878	6.40578e-36
DNASE1	3	0.550854	9.84873e-16
TONSL	3	0.550519	6.48782e-06
CPXM1	3	0.550313	0.00254935
KCNA4	3	0.54956	4.87567e-11
FAM43B	3	0.549348	1.93731e-05
TRO	3	0.549321	3.11804e-05
TANC2	3	0.547902	6.99073e-12
PRRT3	3	0.547347	1.25477e-05
KHDC1	3	0.547122	1.58266e-08
NAALAD2	3	0.547003	4.86995e-10
C19orf73	3	0.546889	1.28726e-05
TMEM59L	3	0.546693	0.000112582
RASAL3	3	0.546207	1.76744e-07
SLC22A17	3	0.54606	2.5099e-12
ARMC9	3	0.545872	7.73666e-10
SH3D21	3	0.545818	2.00822e-17
ADAM33	3	0.545459	1.50073e-05
DGKB	3	0.545353	1.39175e-05
EPS8L2	3	0.544973	3.78341e-05
PNMA8A	3	0.544771	2.54212e-15
TMEM79	3	0.54477	2.50332e-16
CNTN4	3	0.544567	1.39523e-07
KLHL13	3	0.544143	1.02073e-14
EFNB3	3	0.543346	0.000622932
MAP4K1	3	0.543158	0.000218886
C16orf86	3	0.543061	4.01241e-05
WT1	3	0.541047	3.43713e-16
LRRC49	3	0.540962	2.67417e-05
MARVELD1	3	0.540719	1.02322e-18
ABI3BP	3	0.540592	4.41933e-09
PLAGL1	3	0.540536	8.66561e-11
NAALADL1	3	0.540425	3.09509e-11
GRIN3A	3	0.54038	1.68715e-05
SLC22A18	3	0.539635	4.92279e-06
PRDM8	3	0.53935	1.16589e-19
DUSP8	3	0.539134	1.2494e-08
DNPH1	3	0.537979	9.8955e-05
RCOR2	3	0.535853	0.00140204
NRIP3	3	0.535147	2.57286e-12
TRAIP	3	0.534219	8.74097e-15
HLA-DRB5	3	0.53409	0.00484614
INHA	3	0.534032	0.018948
SVEP1	3	0.533274	0.000249484
SPOCK2	3	0.533209	0.0064041
DUSP27	3	0.533112	8.25064e-16
PLCH1	3	0.53209	2.14094e-05
AVPR2	3	0.531789	4.63303e-05
ZNF610	3	0.531141	4.81367e-11
DUSP26	3	0.529818	3.39902e-12
ENTPD3	3	0.529597	0.00344251
SMIM29	3	0.529533	2.41538e-09
SLC29A4	3	0.529379	0.0866416
TSNAXIP1	3	0.529193	2.06226e-07
FAM173A	3	0.5291	0.00216316
BST2	3	0.528948	0.0146799
CCND2	3	0.528911	2.64652e-31
ABHD18	3	0.528477	3.6825e-07
AFF3	3	0.526582	7.27886e-18
C5orf38	3	0.526375	0.000249523
PARD6G	3	0.526185	2.55335e-22
EFEMP2	3	0.525334	3.60283e-12
PPFIA4	3	0.524837	1.4017e-13
PDLIM3	3	0.523977	0.0413485
DNALI1	3	0.523658	2.70125e-05
PDLIM2	3	0.52364	2.55749e-09
KMT5C	3	0.523535	1.9623e-08
LOH12CR2	3	0.523477	2.45783e-20
C10orf71	3	0.523455	9.54305e-11
HSD17B8	3	0.523391	3.14558e-06
MIEF2	3	0.523265	7.89412e-11
CTSF	3	0.522633	3.64401e-14
FXYD1	3	0.522288	2.20169e-08
SLC43A2	3	0.52214	1.2186e-09
TCTEX1D2	3	0.521737	7.45453e-09
SGCE	3	0.521284	4.55609e-26
VWA1	3	0.521213	0.000169701
LIG1	3	0.521087	1.11507e-26
KCNMA1	3	0.520965	0.00723632
LINC01460	3	0.520622	2.43267e-11
CFAP61	3	0.520198	0.000763424
MAGED2	3	0.520059	2.44566e-49
ZFHX2	3	0.519911	0.0013405
NME3	3	0.518998	0.00186077
CXCL12	3	0.518708	1.86651e-08
AMDHD2	3	0.518588	2.77849e-06
WHRN	3	0.518373	5.57837e-09
BBC3	3	0.517724	4.2068e-06
MLLT11	3	0.517346	1.39336e-08
DNMT3B	3	0.517055	2.20654e-19
SLC16A5	3	0.516951	4.79067e-15
PCOLCE2	3	0.51664	6.51516e-07
NDN	3	0.516197	1.80981e-21
ACOT4	3	0.516012	9.03505e-08
DCST2	3	0.515879	1.90879e-07
ANKRD23	3	0.515824	6.66404e-11
TNFSF12	3	0.515701	1.22139e-09
RIMS1	3	0.515671	0.00319813
HEMK1	3	0.515229	1.13406e-10
GSTO2	3	0.51506	1.21334e-14
RPP25L	3	0.51399	0.00474979
HMGN1	3	0.513924	4.05422e-24
RFX2	3	0.513256	4.93375e-09
KIF26A	3	0.512749	0.000150042
TRIP6	3	0.512596	1.99916e-10
ADGRL3	3	0.512225	4.05678e-08
NR0B2	3	0.511816	2.49339e-06
MCM2	3	0.509977	2.73937e-16
ZDHHC1	3	0.509832	6.29911e-10
FAM69C	3	0.509755	1.31429e-07
D2HGDH	3	0.508376	6.98972e-08
FBXO44	3	0.508092	3.92002e-11
ATP2A3	3	0.507856	3.0217e-12
CGREF1	3	0.507718	1.34756e-06
ADAMTS10	3	0.507353	3.63795e-13
EDNRA	3	0.507134	9.75143e-07
LDOC1	3	0.505974	0.00428896
WDR54	3	0.505701	0.0159167
C5orf56	3	0.505676	4.12873e-34
PACS1	3	0.505644	1.20222e-26
TRANK1	3	0.505038	3.74951e-12
DALRD3	3	0.504997	5.76937e-24
ALKBH7	3	0.504922	0.000119031
GRM1	3	0.504828	7.73085e-05
CASC10	3	0.504405	4.58138e-17
TSPOAP1	3	0.504144	4.26215e-11
EDIL3	3	0.502857	0.0139049
NFASC	3	0.502518	6.95824e-15
RRAS	3	0.5024	0.00218761
HID1	3	0.502297	1.04398e-14
CLIP3	3	0.502248	1.29443e-07
ISM1	3	0.501659	3.27293e-09
FARP1	3	0.501602	6.02497e-19
C1orf35	3	0.500951	1.71652e-08
CHCHD5	3	0.500575	9.56802e-06
RNF112	3	0.500203	2.88424e-05
FAM161B	3	0.499866	1.88132e-41
RASIP1	3	0.499337	1.06676e-09
ARHGAP39	3	0.498962	2.59521e-07
PHLDB3	3	0.498899	5.41385e-09
SAMD12	3	0.498685	4.48248e-05
UBQLNL	3	0.498493	4.6964e-09
EFS	3	0.497249	0.00171836
TUT1	3	0.495459	2.25096e-10
ORMDL3	3	0.495196	6.38799e-39
TMEM42	3	0.495124	5.52446e-24
2022-09-06	3	0.495083	6.56436e-25
SNTB1	3	0.494823	1.76633e-20
TMEM8B	3	0.493906	5.47846e-23
CBR3	3	0.493777	3.44007e-06
VWA7	3	0.493735	0.0019051
ANKRD1	3	0.493261	9.3774e-11
TKFC	3	0.493033	1.56409e-15
SULT1A2	3	0.492958	0.0843478
SAMD14	3	0.491983	0.00683347
GPRASP2	3	0.491873	1.5165e-30
HTR4	3	0.491774	0.000667345
ARSA	3	0.491674	1.23214e-07
CPE	3	0.491523	1.47291e-18
PDE6B	3	0.491512	5.88913e-13
WNT11	3	0.490213	1.61783e-07
SDK2	3	0.490035	1.56107e-11
MYL5	3	0.488779	0.000129576
CCS	3	0.488746	1.34793e-07
ARMC5	3	0.487929	1.09581e-05
PARD6G-AS1	3	0.487908	1.44196e-08
WEE1	3	0.487597	7.07607e-21
CCDC8	3	0.487552	4.64957e-17
FRS3	3	0.487529	3.35129e-13
CPN2	3	0.487412	0.00286098
ZNF135	3	0.487273	1.29495e-31
TTLL7	3	0.4871	0.0330436
GAMT	3	0.486399	0.000965505
DDAH1	3	0.486264	2.90101e-09
TMEM229B	3	0.486172	5.54252e-14
C16orf58	3	0.48603	5.68634e-29
HLA-DQB2	3	0.48592	0.0294612
UNC13D	3	0.484397	1.00739e-06
ARL2	3	0.484132	4.59494e-06
VPS37D	3	0.483744	0.000298965
SH3GL2	3	0.483688	0.00532225
TTLL1	3	0.483663	0.0101757
TBX19	3	0.48331	0.0127513
CCDC24	3	0.482833	9.04816e-08
ZNF441	3	0.481759	4.44864e-09
PRMT2	3	0.481107	2.67295e-08
FTCDNL1	3	0.480974	0.0353547
IER2	3	0.480456	0.000686885
MYOZ3	3	0.47997	9.42174e-12
ANXA2R	3	0.479145	5.07468e-08
FIBIN	3	0.479039	0.0200745
FCGR2B	3	0.478642	0.0166974
TMEM98	3	0.478613	0.000457287
CSF1R	3	0.478337	1.50365e-11
SOX4	3	0.477797	1.66561e-11
TMEM175	3	0.477198	2.37339e-08
EXOC6B	3	0.476569	0.000109278
ZNF517	3	0.476256	5.47794e-19
PRRT4	3	0.476131	4.32547e-05
CCDC191	3	0.4758	0.0016428
INTU	3	0.474899	4.84174e-05
CCDC170	3	0.474857	8.36182e-07
PTPN7	3	0.47485	2.20559e-06
GPCPD1	3	0.474671	3.53612e-08
C21orf58	3	0.474466	8.9109e-12
CRY2	3	0.474034	2.7995e-27
CRELD1	3	0.47395	0.000285906
TRAF1	3	0.473267	3.5192e-06
EML2	3	0.473146	4.72218e-26
IGFBP2	3	0.472883	2.64567e-05
LRP3	3	0.472801	0.00363703
TAX1BP3	3	0.472403	3.02547e-08
NYNRIN	3	0.472301	5.49018e-30
TRPM3	3	0.471679	2.39994e-05
FBXL22	3	0.470958	6.78954e-08
MELTF	3	0.470615	6.26736e-05
OAF	3	0.470491	6.47542e-11
PACSIN3	3	0.470476	9.22861e-08
MORN1	3	0.470448	4.78501e-11
WIPF3	3	0.470018	2.41732e-19
CCDC30	3	0.469725	3.42639e-20
ODC1	3	0.469691	1.44116e-06
FANCG	3	0.469546	2.91995e-16
ZSCAN18	3	0.466536	4.66961e-24
INO80E	3	0.46644	7.52887e-17
ZBED6CL	3	0.466364	0.000574344
CNNM4	3	0.466135	3.68454e-13
HSF4	3	0.465535	6.83696e-07
HBEGF	3	0.464746	4.03186e-11
SARM1	3	0.464265	3.89269e-47
CDH6	3	0.463603	9.56557e-20
GDPD5	3	0.463451	0.0101051
GPX8	3	0.463033	6.39203e-12
TUBA1A	3	0.46299	0.0233707
MGMT	3	0.462754	0.00197237
SORBS2	3	0.461949	1.85521e-15
CCDC152	3	0.46191	0.00710242
KCNJ3	3	0.461788	0.00629807
HAUS5	3	0.461494	2.64721e-18
C6	3	0.461437	0.0430953
CRIP2	3	0.461249	0.00195183
SEMA4A	3	0.461096	2.68702e-13
MAATS1	3	0.460952	3.45238e-06
RFNG	3	0.460478	7.13732e-06
DOK7	3	0.460201	0.0652569
CEP126	3	0.459455	0.000706598
RNF208	3	0.459162	0.030401
ACD	3	0.458882	5.07326e-08
PIWIL4	3	0.458791	0.000843768
ARFGEF3	3	0.45864	0.00488021
GRIA3	3	0.45826	0.000290012
CARD10	3	0.45746	4.36457e-07
ABHD14B	3	0.457249	2.6494e-12
PPP1R15A	3	0.456974	6.03375e-23
RADIL	3	0.456436	5.91731e-06
OLFML2A	3	0.456258	5.87599e-09
NHSL1	3	0.455733	4.86594e-32
FAM110B	3	0.455181	3.40756e-22
DOK4	3	0.454688	9.90652e-19
NUDT7	3	0.454616	5.29751e-06
MGARP	3	0.453792	5.49727e-07
TBXA2R	3	0.452759	0.0108612
RAB24	3	0.452601	3.1695e-06
FSIP1	3	0.452404	1.94036e-05
HDAC10	3	0.452273	4.19212e-05
MIF	3	0.45161	0.0102753
C9orf16	3	0.451532	0.000920222
PTPRN2	3	0.451359	1.3573e-22
BPHL	3	0.45108	1.18778e-23
TRAPPC6A	3	0.450994	0.000304274
SGCA	3	0.450331	3.81028e-07
C17orf97	3	0.448383	7.94372e-05
VCAN	3	0.447873	6.93879e-06
RGS14	3	0.447359	0.00211525
TRAF5	3	0.447119	7.03264e-15
MASP1	3	0.447057	4.32247e-11
ALS2CR12	3	0.446759	7.32456e-11
SLC27A3	3	0.446723	0.00493975
NUDT17	3	0.446459	2.31285e-20
ZNF580	3	0.446017	1.23432e-06
LIME1	3	0.445694	1.07008e-05
PAK4	3	0.445674	1.70538e-07
HPN	3	0.445372	0.000163905
CLEC3B	3	0.445147	2.02412e-05
TMEM160	3	0.444851	0.0129311
ATPIF1	3	0.444677	0.000375921
NAPRT	3	0.444291	0.0206369
NECAB3	3	0.444179	1.93814e-07
POLR1E	3	0.44409	1.31782e-08
FAM98C	3	0.444075	1.43676e-11
GSN	3	0.44403	5.50614e-11
CCDC159	3	0.44368	2.05286e-09
SLC2A4RG	3	0.443665	0.015124
PLEKHG5	3	0.44366	2.07382e-10
RSG1	3	0.443384	1.29566e-08
SLC6A12	3	0.442994	5.00148e-06
CAMK2B	3	0.442825	9.41369e-11
PATZ1	3	0.442393	3.37117e-13
GIPC3	3	0.442318	0.00308874
SLC27A1	3	0.441873	2.70709e-06
FAM227A	3	0.441841	1.96231e-09
DDIT4L	3	0.441533	1.86351e-07
B3GNT9	3	0.441393	8.97692e-24
ST3GAL6	3	0.441251	1.34073e-19
DNAH7	3	0.441204	6.35139e-05
IQCC	3	0.440821	3.56556e-18
CTGF	3	0.440497	0.00790615
SLC25A11	3	0.440486	2.94456e-09
EHMT2	3	0.440267	1.39878e-13
FDXR	3	0.439965	7.50519e-05
ENKD1	3	0.439859	2.1412e-05
RAD51AP2	3	0.439205	5.90272e-06
NOXA1	3	0.439015	0.00449227
CPQ	3	0.438882	5.13225e-26
BMP6	3	0.438405	0.0356315
AOC3	3	0.438394	3.09336e-06
GATA3	3	0.438269	5.3913e-09
MKS1	3	0.438255	4.27022e-34
CHID1	3	0.438248	5.78212e-09
TENM3	3	0.437409	1.75682e-11
PELP1	3	0.437176	1.40785e-08
PLA2G6	3	0.437145	1.58863e-12
PNPLA7	3	0.43631	2.57105e-05
SPATA20	3	0.436045	9.32016e-11
FKBP10	3	0.435772	9.12212e-08
CC2D2A	3	0.435575	1.11192e-10
FSTL3	3	0.435154	2.08067e-06
MGP	3	0.434928	1.72515e-10
ECM1	3	0.434427	4.47339e-11
PAXX	3	0.434383	0.00182488
TMEM107	3	0.434092	2.47775e-26
GABRA4	3	0.433774	1.75624e-06
RABGAP1L	3	0.433712	1.4321e-16
AGAP2-AS1	3	0.433498	0.000625597
SLC9A1	3	0.433376	7.89447e-14
TSEN34	3	0.433067	1.57888e-12
LOXL4	3	0.432687	5.33743e-06
SCN3B	3	0.432655	4.29492e-11
TANGO2	3	0.432421	3.41098e-15
SLC38A6	3	0.4317	1.47937e-15
NAT14	3	0.430437	5.90358e-05
PXDNL	3	0.430128	0.0191421
FITM1	3	0.430024	0.0278971
PINLYP	3	0.429339	1.26528e-07
PIGQ	3	0.429283	0.000100133
BMP8B	3	0.429137	0.0743459
JAM3	3	0.428768	9.45589e-54
COPS7B	3	0.428362	0.0287012
FZR1	3	0.428302	7.47444e-09
ZNF414	3	0.428196	0.000590932
LAT	3	0.428057	8.43291e-06
C10orf67	3	0.427751	2.40526e-08
RAD51B	3	0.42708	9.55641e-15
NPIPB11	3	0.426862	5.42337e-07
ATG16L2	3	0.426852	2.37737e-15
NAV1	3	0.426629	0.00105083
KCNK6	3	0.425582	4.89985e-10
DYNC2LI1	3	0.425203	9.318e-36
MYRF	3	0.424923	0.000866739
DYNLL1	3	0.424864	2.98233e-12
NPDC1	3	0.424595	0.000235052
LAYN	3	0.424573	2.45273e-21
GINS2	3	0.424232	3.0192e-06
TMEM74	3	0.423645	0.000255708
SLC26A7	3	0.423584	0.107157
NCDN	3	0.423514	6.71217e-15
CFAP70	3	0.423399	8.08386e-09
C22orf46	3	0.423111	1.26587e-21
IL17RE	3	0.42307	1.74272e-06
CACNB4	3	0.422839	9.57308e-06
LGI4	3	0.422794	8.80324e-08
CAPS	3	0.422376	4.7141e-10
PMEPA1	3	0.422283	3.43163e-13
ZNF483	3	0.422205	2.65581e-06
DSC1	3	0.422079	0.0195761
TMEM27	3	0.421638	0.0105928
ENO2	3	0.421487	0.000185701
LETM2	3	0.421406	0.00146849
LOXL3	3	0.421264	1.08535e-12
PLVAP	3	0.421069	0.000282497
ZNF428	3	0.421016	1.18856e-06
COMT	3	0.420723	0.0103058
DPM3	3	0.420403	0.00616437
HDGFL2	3	0.420219	5.85187e-07
NSMCE1	3	0.420193	6.10061e-09
TNNI3K	3	0.419021	0.0172367
C11orf71	3	0.41884	3.47959e-05
KDELR3	3	0.418625	3.55109e-13
SCNN1D	3	0.418323	0.000612904
KIF13A	3	0.418193	2.48796e-18
ZNF546	3	0.418176	4.88789e-13
PCCB	3	0.418013	1.42066e-17
TMEM80	3	0.41797	4.33076e-15
HSPA1L	3	0.417899	3.99303e-06
RAB6C	3	0.417299	0.144817
ADCY6	3	0.416841	0.0364413
CFAP69	3	0.416758	3.35539e-12
CDPF1	3	0.416416	3.6881e-09
NDUFB7	3	0.416326	0.00440629
SDC3	3	0.416132	2.62896e-20
MTMR11	3	0.415921	0.00248617
P4HTM	3	0.41559	5.43621e-15
LCAT	3	0.415188	2.16725e-08
UBE2H	3	0.414738	9.62214e-23
TMEM91	3	0.414265	8.58869e-07
COL18A1	3	0.413968	4.59519e-05
LAGE3	3	0.413888	0.000301789
PPP1R3C	3	0.4138	1.76068e-10
B4GALNT1	3	0.413579	1.18613e-13
IRF2BP1	3	0.413446	4.43345e-06
NME5	3	0.413401	6.1647e-12
CCDC181	3	0.413184	2.15168e-06
ZNF251	3	0.413134	1.2467e-15
DZIP1	3	0.412978	2.05357e-18
MYOM2	3	0.412153	1.79778e-07
PLXDC2	3	0.41207	6.93743e-05
DCAKD	3	0.411678	8.77073e-28
EHD3	3	0.411599	9.95953e-06
SLC24A3	3	0.411563	0.00356973
SLC47A1	3	0.411023	5.59137e-11
UNC5C	3	0.410308	8.98978e-11
LMOD2	3	0.410019	1.13038e-07
PLEKHG4	3	0.40984	4.72755e-07
GPR85	3	0.409568	1.61787e-08
SLC2A10	3	0.409234	2.68268e-10
ACAD10	3	0.409228	6.93481e-22
DTNB	3	0.409204	9.2424e-15
ISLR2	3	0.408873	2.87872e-05
KSR1	3	0.408792	1.44806e-16
CYB5R1	3	0.408681	5.04324e-19
GGT1	3	0.40865	7.09747e-06
ACSM5	3	0.408511	0.0174357
MYH11	3	0.408478	0.00172657
SORL1	3	0.408477	0.0100161
RYR1	3	0.408248	1.92117e-11
PROM2	3	0.40824	2.71021e-09
RHPN1	3	0.407659	0.0148214
TCF7	3	0.407515	0.00347386
ADGRB2	3	0.407491	0.0611362
C19orf25	3	0.407398	0.000571703
HSPA1A	3	0.407129	7.45991e-07
CLEC4A	3	0.406651	3.99374e-09
HLX	3	0.406468	8.12925e-05
SLC6A13	3	0.405815	4.96736e-07
FLYWCH2	3	0.405712	0.00250669
ZNF763	3	0.405132	5.33874e-12
CFAP57	3	0.404762	0.00310071
NUDT14	3	0.404706	0.00116014
PLBD1	3	0.404639	2.18536e-33
NRN1	3	0.404498	3.97688e-20
SPINT2	3	0.403699	1.39088e-06
NRG2	3	0.4033	1.62169e-08
WBP1	3	0.403181	1.85091e-07
WDR97	3	0.40306	6.96112e-05
ZFPM1	3	0.402784	0.00345333
ADPRHL1	3	0.402635	2.84519e-09
TRAF2	3	0.402039	1.23165e-06
MCAM	3	0.401892	2.10808e-09
SCAND1	3	0.401593	0.022742
AKR7A2	3	0.401446	9.63005e-09
SWI5	3	0.401085	3.95531e-08
CROCC	3	0.400777	4.75716e-05
PPM1M	3	0.400589	6.25126e-21
ZFHX4	3	0.40049	0.0165486
SF3A2	3	0.400315	0.00012463
EXD3	3	0.400228	8.04684e-06
PPFIA3	3	0.40012	0.000224005
DERL3	3	0.4001	0.0684794
PPP1R10	3	0.399269	1.00676e-15
TMC8	3	0.399147	3.52113e-06
AAAS	3	0.399032	4.64292e-14
CMTM3	3	0.398837	0.00186212
CUL7	3	0.39871	1.45421e-24
SHF	3	0.398634	0.00458646
PMM1	3	0.398126	3.81659e-08
TMEM9	3	0.397949	9.77685e-11
SMOX	3	0.397842	7.63503e-07
PCDH12	3	0.397716	1.62351e-14
PHLDB2	3	0.397035	3.7732e-07
GSDMD	3	0.396863	0.0100941
TAPBP	3	0.39604	1.05837e-08
TTC12	3	0.395846	1.69733e-15
PIF1	3	0.394946	1.19968e-07
FAXDC2	3	0.394641	4.49164e-10
U2AF1L4	3	0.394505	4.44695e-07
MYO1D	3	0.394415	0.00229488
CCDC125	3	0.393896	1.71618e-27
TWIST1	3	0.393844	1.71111e-05
VSNL1	3	0.393514	3.78782e-07
C19orf54	3	0.393185	4.27553e-18
SIX5	3	0.39317	2.80031e-05
TMEM200C	3	0.393025	1.84329e-05
KCTD17	3	0.392965	0.0298189
C4orf36	3	0.392888	4.16986e-12
NAAA	3	0.392843	0.00098687
ARHGEF28	3	0.392141	1.72991e-11
LRP5	3	0.391502	3.5483e-07
2022-09-05	3	0.391434	0.00296267
RNF207	3	0.391316	5.40412e-07
BCAM	3	0.391062	0.000416609
GLB1L	3	0.390882	1.01218e-06
LMF2	3	0.390664	0.000281262
RGN	3	0.390612	0.00110284
SYT11	3	0.390464	5.89153e-25
COMMD1	3	0.389697	4.04403e-09
ENOX1	3	0.389404	8.68345e-08
PTCD2	3	0.389013	1.09869e-14
TEDC1	3	0.387598	0.00797041
TNC	3	0.386627	0.0229302
MYPN	3	0.386375	2.30433e-09
PLEKHA6	3	0.38596	1.49722e-12
JMJD4	3	0.385849	1.12331e-05
SOX6	3	0.385174	4.56126e-11
ZSWIM3	3	0.385	0.034362
RAB40C	3	0.384542	8.28983e-05
RGS6	3	0.384048	0.00145417
GATA5	3	0.383762	0.231879
GABPB2	3	0.382876	1.30414e-16
LINC02453	3	0.382386	3.50856e-06
GLIS2	3	0.381699	3.96595e-05
PKD1	3	0.381424	2.17179e-05
IFITM10	3	0.381118	0.00399991
IRF3	3	0.381067	4.96512e-07
CHST14	3	0.381009	1.84516e-23
LHPP	3	0.380795	0.000372972
TSPAN4	3	0.380306	0.0359534
VEGFB	3	0.38017	2.34006e-06
SESN3	3	0.379953	0.0144898
TRIB3	3	0.379517	0.00100037
MAP4	3	0.378903	1.10538e-15
IGF2	3	0.378866	0.00201046
EGLN3	3	0.378852	3.84793e-09
ATP2A1	3	0.378585	1.57031e-05
UPB1	3	0.377849	4.16485e-06
SIPA1L3	3	0.377587	2.09033e-09
ZSWIM5	3	0.377369	0.00763001
PAQR8	3	0.37725	3.93601e-05
PGLS	3	0.377164	9.32406e-05
SRGAP3	3	0.377048	0.0104098
HLA-A	3	0.376826	1.28748e-06
PROCA1	3	0.376815	0.00110787
KLC4	3	0.376635	2.69231e-18
GUK1	3	0.376242	0.000230523
XPO4	3	0.376229	3.17493e-07
RNF215	3	0.375819	1.84594e-09
CCDC102A	3	0.375358	2.50514e-05
YIPF7	3	0.374823	2.36273e-06
ATP5D	3	0.37481	0.0191629
DNTTIP1	3	0.374656	3.16223e-14
DECR2	3	0.374509	0.000162687
SRA1	3	0.373951	3.75467e-09
EMC10	3	0.373866	0.000150257
GLOD4	3	0.373744	1.26661e-44
SCTR	3	0.373642	0.00158384
NFKBIE	3	0.373574	4.09986e-05
YPEL4	3	0.373012	1.9707e-06
CCDC28A	3	0.372884	1.53842e-16
TMEM131L	3	0.372766	2.64564e-19
TCEANC	3	0.371997	9.41181e-22
DDIT3	3	0.371938	1.67814e-10
DTX3	3	0.371891	4.92296e-16
TVP23C	3	0.371495	2.22652e-17
NME4	3	0.370782	8.77615e-08
RAB11B	3	0.370367	4.46728e-05
ADA2	3	0.370316	2.09349e-06
PPOX	3	0.370313	3.50598e-12
HOMER3	3	0.369924	4.5235e-07
LENG1	3	0.369332	9.43271e-05
CAVIN1	3	0.369271	2.94174e-14
TMC6	3	0.369243	7.86214e-05
KAT2A	3	0.368924	3.84086e-10
ANKS3	3	0.36886	3.76658e-08
E2F1	3	0.368837	5.8577e-06
SHC2	3	0.368635	0.00250587
ANKMY2	3	0.368546	1.16355e-21
GABRB1	3	0.36851	0.000107475
LGALS1	3	0.368316	0.000168813
CNPY4	3	0.367993	2.68137e-17
UBL7	3	0.367983	0.00158551
FHOD3	3	0.367921	0.00891093
MAST3	3	0.367612	1.26908e-08
VGLL4	3	0.367428	8.2417e-52
SGTA	3	0.367037	7.85194e-06
RAD52	3	0.366944	0.231231
NR2F1	3	0.366775	0.00577759
THNSL1	3	0.366585	0.000169372
TDRD10	3	0.366376	7.79097e-10
KIAA0556	3	0.366327	4.33641e-13
SGCG	3	0.366072	1.8102e-05
FKBP8	3	0.366029	0.000421197
ZNF425	3	0.365895	1.03205e-09
RCE1	3	0.365679	3.35417e-07
TAPBPL	3	0.365519	3.62252e-11
SEMA4F	3	0.365505	2.62493e-16
PYCR3	3	0.365454	0.00108342
LRTOMT	3	0.365271	1.19947e-06
C12orf57	3	0.365098	0.000311432
NDUFA4L2	3	0.365076	0.00104901
ZNF408	3	0.36487	1.9093e-06
TRERF1	3	0.364841	3.16448e-10
LRRN2	3	0.36443	0.0506551
MORC4	3	0.364238	3.45791e-15
MYO1G	3	0.364118	0.0379948
TRIM7	3	0.364067	6.88299e-07
CFAP20	3	0.363986	3.85923e-19
IFT27	3	0.363892	2.42214e-11
ARMCX2	3	0.36388	1.42519e-19
KIAA1549L	3	0.36377	0.0523466
MAPT	3	0.363667	0.167357
RENBP	3	0.363097	0.000142761
FAAP20	3	0.362946	0.000832288
MISP3	3	0.362783	0.00153747
BRAT1	3	0.362199	0.000203038
VPS8	3	0.362179	2.70512e-12
MYL12A	3	0.362093	8.79842e-11
SULT1A1	3	0.361292	1.93477e-06
COX6A2	3	0.360708	0.0271268
NDUFAF3	3	0.360294	7.14045e-07
DLGAP4	3	0.360266	2.13808e-14
MEST	3	0.360152	0.0672031
ADCK5	3	0.360117	0.00120793
ZBED8	3	0.359924	1.60004e-12
CTSD	3	0.359871	0.00127704
SSBP4	3	0.359763	0.00277913
TMEM161A	3	0.359694	0.00712494
ZNF442	3	0.359639	1.19092e-08
GPR162	3	0.359562	3.27783e-06
OGFOD3	3	0.359524	1.53757e-07
MAPK8IP1	3	0.35916	0.000269906
MYH7B	3	0.358159	0.000347334
PGBD5	3	0.358004	4.32278e-10
ZNF691	3	0.357921	8.41827e-14
ZNF624	3	0.357917	8.9794e-08
SPTBN4	3	0.357686	7.29993e-07
MSRB2	3	0.35754	1.61606e-06
TUFT1	3	0.357167	2.34455e-14
YIF1A	3	0.357137	0.0291748
TPCN1	3	0.357105	1.7763e-11
ARNT2	3	0.357062	8.67005e-10
DHRS3	3	0.356988	0.000864701
IVD	3	0.356603	2.43903e-09
PAAF1	3	0.356326	1.29916e-09
ACOX2	3	0.356213	2.88841e-12
FCHSD1	3	0.356126	0.0118175
H1FX	3	0.356099	0.00965337
AGBL5	3	0.355684	6.98525e-25
FAM218A	3	0.355423	6.90663e-06
INTS3	3	0.355207	3.72681e-11
ZNF501	3	0.355158	2.18417e-09
SRD5A1	3	0.354914	1.47782e-12
IDNK	3	0.354894	5.11345e-12
SCAF1	3	0.354832	0.000284943
UBB	3	0.354617	1.33319e-16
PCED1A	3	0.354505	5.55657e-07
SYNDIG1	3	0.354139	0.000976787
CAND2	3	0.353759	0.000950298
LENG8	3	0.353215	1.69193e-08
TFAP2E	3	0.353159	0.00266042
EEFSEC	3	0.353078	8.44523e-07
SUGCT	3	0.352388	0.0368853
REEP6	3	0.352111	0.00385535
RDH16	3	0.352091	0.00269428
PLA2G15	3	0.351886	0.0160555
YPEL2	3	0.351127	0.0190525
QTRT1	3	0.350975	3.1645e-05
CDK10	3	0.350967	3.56338e-06
STMN1	3	0.350371	3.73363e-07
CHMP6	3	0.35033	0.000105477
KEL	3	0.350259	4.4197e-05
NPM2	3	0.350256	0.000719577
FCGRT	3	0.350215	0.000117738
SLC25A21-AS1	3	0.350164	0.0193312
ARSG	3	0.350021	3.88624e-10
RPS6KL1	3	0.34995	0.072361
SEMA5A	3	0.349894	0.00215564
EFNA5	3	0.349733	1.75355e-17
HSPBP1	3	0.349652	0.00340569
PIGZ	3	0.349395	5.031e-09
MRNIP	3	0.349366	1.70756e-10
ZBTB47	3	0.348833	0.00369968
DDR1	3	0.34882	4.42614e-05
CCDC22	3	0.348755	4.89918e-06
RNH1	3	0.348226	0.00158437
KIF9	3	0.348108	1.76296e-06
MACROD1	3	0.34804	0.00191463
MAGED1	3	0.347898	1.49836e-14
ESYT3	3	0.347878	1.20212e-06
CDK5RAP3	3	0.347827	1.09452e-09
PLD3	3	0.347535	2.47101e-06
GLRB	3	0.347216	0.159553
EXOC3L1	3	0.347145	0.000317365
HMGCL	3	0.347138	3.69068e-10
NENF	3	0.346917	4.52664e-05
VWA5A	3	0.346853	2.07136e-09
ARHGEF25	3	0.346822	2.33551e-08
R3HDM2	3	0.346621	4.5421e-23
TBC1D17	3	0.346523	1.58534e-10
NDUFAF8	3	0.346487	0.000389237
SLC27A6	3	0.346458	0.0265376
MYOCD	3	0.346437	8.87332e-09
PABPC1L	3	0.346322	0.00436814
CDH24	3	0.346162	0.00206315
BCHE	3	0.345938	4.17895e-05
DGCR6L	3	0.345614	0.00285382
LMAN2L	3	0.345475	0.0145618
CCDC36	3	0.345311	0.282733
RNASEH2A	3	0.344988	1.49001e-05
PPIP5K1	3	0.344957	3.60855e-13
STK38L	3	0.344894	7.24425e-06
PFKL	3	0.344787	2.77065e-05
MIB2	3	0.344321	0.00444665
PDLIM1	3	0.344301	0.000267078
ARMC7	3	0.34409	1.62867e-06
CRYGS	3	0.344068	1.74328e-09
SBK1	3	0.344039	0.017182
IER5	3	0.343991	8.25761e-09
NDUFS7	3	0.343776	0.00554958
CKLF	3	0.343183	1.12144e-05
PCSK5	3	0.343182	5.66201e-09
DMAC1	3	0.3431	2.995e-09
NPIPA1	3	0.343009	0.00100893
INPP4B	3	0.342968	0.00655201
CCDC115	3	0.342376	2.50353e-26
STX16	3	0.342315	7.54352e-22
GPAA1	3	0.342109	0.000237871
CAMK2A	3	0.3421	0.00871696
LYL1	3	0.342085	0.00296235
KIF6	3	0.342023	0.00123217
SGSM2	3	0.341996	3.24623e-12
GLIPR2	3	0.341459	5.02858e-06
GRIN2D	3	0.341408	0.00736684
SH2B1	3	0.341232	2.50009e-10
SUPT3H	3	0.341185	0.000130259
GHDC	3	0.341163	2.33221e-06
KIAA0141	3	0.341124	8.68396e-06
USP20	3	0.340069	3.90152e-10
FAM189A2	3	0.339728	1.30984e-14
BOK	3	0.339424	0.00295618
TET1	3	0.33934	0.000275204
PGAP3	3	0.339246	2.77697e-07
CASP9	3	0.33902	8.39995e-17
FGFR3	3	0.338942	1.12258e-05
PEX10	3	0.338715	1.47216e-07
SLC23A3	3	0.338715	2.61834e-06
C11orf21	3	0.338482	9.76377e-06
FAM117A	3	0.338158	3.77878e-13
NUDT16L1	3	0.338133	3.56722e-05
METTL26	3	0.33772	0.00469652
LNP1	3	0.337639	7.02023e-09
SEMA6C	3	0.337575	0.000324979
CBY1	3	0.337335	1.85031e-17
CEP72	3	0.337164	1.14389e-07
MGAT3	3	0.337139	7.3959e-07
VASH1	3	0.33701	1.82655e-13
PRKD2	3	0.336714	8.50839e-05
BORCS6	3	0.336705	0.00377889
ZNHIT2	3	0.336191	0.0408476
FAM20A	3	0.335944	1.32375e-09
DCPS	3	0.335619	1.31091e-13
TMEM219	3	0.335408	1.02873e-05
UBAC2	3	0.335283	3.9078e-15
IGFBP6	3	0.335132	0.00439694
TSHZ3	3	0.334886	5.07327e-14
SGSH	3	0.334549	2.62668e-08
TMEM256	3	0.334263	0.000592105
LRFN4	3	0.334192	0.0157702
FBXW5	3	0.333172	0.000943058
PHPT1	3	0.332704	0.000433053
PJA1	3	0.332549	4.18127e-23
CHST12	3	0.332116	0.000546523
MUTYH	3	0.33188	2.48508e-10
THAP8	3	0.331527	0.000162797
PHLDA3	3	0.331421	0.0016372
PEX7	3	0.331319	0.00171134
SLC25A35	3	0.331277	0.131371
KCNMB1	3	0.331207	3.66071e-06
KTN1-AS1	3	0.330887	0.0200322
ZNF83	3	0.330763	6.87592e-08
IL11RA	3	0.330066	1.1643e-05
CHPF	3	0.329534	0.00464006
B3GAT3	3	0.329335	0.00249338
GPR1	3	0.329169	0.00966081
LRP5L	3	0.328978	7.96719e-08
SYTL3	3	0.328779	1.90643e-12
IFFO1	3	0.328578	1.79564e-10
MYO15A	3	0.32854	0.0305473
TTC8	3	0.328401	2.0131e-10
SERPINF1	3	0.327836	1.0517e-06
C19orf44	3	0.327788	2.34847e-11
SLC25A27	3	0.327044	0.000449336
ING4	3	0.326937	3.87462e-15
PRKAR1B	3	0.326812	0.0270132
ABTB1	3	0.326347	0.000357079
POLR2L	3	0.326054	0.00323565
COMMD6	3	0.326009	1.96978e-06
ACY1	3	0.325854	0.00647525
TARS2	3	0.325494	3.7811e-12
MFSD3	3	0.325451	0.00808053
KLHL34	3	0.325357	0.0099993
CDKL3	3	0.325311	2.01823e-08
ULK4	3	0.324895	5.05506e-06
FAM47E	3	0.324775	4.4586e-07
MYL2	3	0.324737	1.28373e-08
P2RX4	3	0.324525	1.17158e-08
ATPAF2	3	0.323962	0.010072
CD200	3	0.323955	0.018319
ACCS	3	0.323903	0.00703089
CRTC1	3	0.323901	6.3508e-06
RHBDD2	3	0.323471	6.23827e-06
CATSPER3	3	0.323153	0.274842
EEF1AKMT3	3	0.322677	1.16114e-10
ERC2	3	0.322572	0.00165629
FAM107B	3	0.322272	1.0243e-05
FUT4	3	0.322003	3.78083e-10
DOK1	3	0.321948	0.000449068
ALPK3	3	0.321472	4.82415e-08
GPC1	3	0.321075	0.0270078
TMEM39B	3	0.32093	4.05717e-08
LRRC34	3	0.32084	1.21774e-08
NAT6	3	0.320657	5.74997e-06
VAMP2	3	0.320601	2.13106e-10
CRMP1	3	0.32036	0.000636499
DMAP1	3	0.320251	1.95583e-10
TOM1L2	3	0.320067	8.02669e-07
EID2B	3	0.319797	4.55188e-09
MAEL	3	0.319529	5.59981e-06
ENPP1	3	0.319403	1.63287e-05
BLOC1S4	3	0.319402	4.16779e-08
SH3GLB2	3	0.319302	2.31844e-07
PPP1R35	3	0.319199	0.00268762
FGD3	3	0.319095	0.000156001
MFSD10	3	0.318708	0.0103531
CLDN9	3	0.318599	0.132506
VAMP1	3	0.318372	0.0741471
FYN	3	0.317867	4.49348e-30
SELENOH	3	0.31768	0.00131643
RGS3	3	0.317621	7.62804e-06
TWF2	3	0.317593	0.0169613
TMEM134	3	0.317445	0.000922729
FBXL15	3	0.317208	0.0448936
GATD1	3	0.317205	3.63726e-09
CLSTN1	3	0.317131	2.38766e-21
PHYHIP	3	0.317075	0.0033098
THAP7	3	0.31706	0.000646965
GAA	3	0.316617	0.0137458
SPRY4	3	0.316516	0.00059215
VPS28	3	0.316245	0.00055384
NUAK2	3	0.316051	0.000319444
ECHS1	3	0.316001	3.68514e-06
PATJ	3	0.315922	0.00107709
NPEPL1	3	0.315879	0.00289139
FBXO40	3	0.315775	0.000433622
ARMCX6	3	0.31571	2.41567e-12
LHFPL6	3	0.315697	2.97034e-17
PTPRF	3	0.315597	0.0978095
CATSPER2	3	0.315457	0.0691878
GATA6	3	0.31526	1.65464e-07
CBX8	3	0.315079	0.061319
IL16	3	0.315046	3.02544e-09
CFAP58	3	0.314679	0.000232706
ABCA2	3	0.31427	3.48703e-06
DLL1	3	0.314257	0.00877585
FN3K	3	0.314155	2.47552e-05
ITGAE	3	0.313546	0.0252222
MAPK12	3	0.313382	0.000294039
GRN	3	0.313215	0.000849651
DNM3	3	0.313145	5.02879e-07
FAM234A	3	0.313078	0.0013422
C6orf48	3	0.313049	1.71611e-12
YJEFN3	3	0.312887	9.62576e-05
LOC171391	3	0.312507	0.000619049
THYN1	3	0.312365	2.71061e-10
ANP32A	3	0.31206	1.4691e-21
PLXNB2	3	0.312005	4.58396e-06
NUDT1	3	0.311965	0.00381014
UNC93B1	3	0.31196	0.0103557
COL7A1	3	0.311612	0.00216408
AGTRAP	3	0.311576	0.000954126
INTS1	3	0.310907	0.000841784
TSPAN5	3	0.310888	1.47636e-07
NEIL2	3	0.310439	3.60406e-09
NICN1	3	0.31032	4.09628e-07
DCUN1D2	3	0.310228	0.0101985
ELMO3	3	0.30939	0.00618425
LTBP1	3	0.309336	4.24509e-09
N6AMT1	3	0.309273	3.94188e-17
C3orf70	3	0.308987	2.62431e-09
CIRBP	3	0.308978	0.00382209
ZNF337	3	0.308849	2.74559e-06
H2AFY2	3	0.308778	1.22386e-12
NMNAT3	3	0.308285	1.08452e-11
BSG	3	0.308214	0.0006375
PARP15	3	0.308087	0.00126386
DLG4	3	0.307904	0.00215453
NLRX1	3	0.307883	7.1275e-05
IER5L	3	0.307362	0.0129628
NOL3	3	0.307347	0.108446
MRPL54	3	0.307205	0.00152257
KCTD13	3	0.307085	2.52396e-12
CD28	3	0.307064	0.00225642
LLGL1	3	0.307001	8.2862e-09
PRKCSH	3	0.306662	0.000105832
DNAL4	3	0.306624	8.96723e-11
2022-03-01	3	0.306569	0.00034443
TNK2	3	0.306298	0.00166353
LGALS3BP	3	0.306092	0.00513969
SRR	3	0.30592	0.000708567
TMCC2	3	0.305824	1.55164e-05
CCDC151	3	0.305738	0.00658902
CRADD	3	0.305543	0.0016892
SHROOM1	3	0.305359	0.000142883
SIRT6	3	0.305105	0.00757857
NPRL3	3	0.304936	7.07082e-06
TIGD1	3	0.304882	4.00483e-12
CNNM2	3	0.304812	1.81878e-11
COQ4	3	0.304807	6.75994e-07
ORAI3	3	0.304714	0.0401457
SH2D4A	3	0.304305	0.00776573
ZBTB3	3	0.304114	0.14765
MPG	3	0.304093	0.0090098
BCL7C	3	0.303991	0.00106418
ZNF692	3	0.303882	7.53124e-06
ZBTB49	3	0.303623	1.12836e-15
PPP1R12C	3	0.303464	0.00560936
KDM8	3	0.302949	2.79401e-07
PEX6	3	0.302898	3.6973e-05
LMTK3	3	0.302847	0.123363
BBS5	3	0.302407	0.00159727
EDF1	3	0.302038	0.00236274
FGD1	3	0.302023	2.52359e-10
ZNF835	3	0.301951	0.000227921
YIF1B	3	0.301896	0.043182
XPR1	3	0.301786	0.186125
PNMA2	3	0.30169	0.00106692
PILRA	3	0.301331	0.000219545
HRASLS	3	0.301109	7.22627e-07
EXOC3-AS1	3	0.300925	0.00138538
TRAK1	3	0.300805	4.83151e-05
EEF1AKMT2	3	0.300666	4.37139e-12
TYRP1	3	0.300628	0.00273445
MAN2C1	3	0.300623	8.6924e-08
C11orf68	3	0.300556	3.73586e-05
GDAP1	3	0.300527	1.13754e-05
TFEB	3	0.300454	0.0011923
PTOV1	3	0.300166	0.00178846
GSTZ1	3	0.299973	0.000128667
RPTOR	3	0.299762	2.84621e-06
ZFPL1	3	0.299593	2.48514e-05
MBOAT7	3	0.299083	3.26041e-06
NDUFS8	3	0.298875	0.0123023
LURAP1L	3	0.298815	5.56772e-07
YPEL1	3	0.298546	3.48868e-05
SSR4	3	0.298528	0.000628842
ANXA4	3	0.297718	0.000558565
BORCS8	3	0.297384	1.08674e-06
WDR83OS	3	0.297225	0.000133911
DNLZ	3	0.297198	0.238583
FSD1L	3	0.297026	0.000244022
PRELID3A	3	0.296997	0.000601404
BHLHE41	3	0.296975	5.72919e-08
GEMIN8	3	0.296865	1.46635e-16
TMEM86B	3	0.29656	0.00186105
CCHCR1	3	0.296506	1.89675e-05
XXYLT1	3	0.296392	1.49395e-09
INF2	3	0.296305	0.00111541
DOPEY1	3	0.296145	0.000120807
HEXIM2	3	0.295958	0.00556485
ZNF789	3	0.295641	0.00234964
ROMO1	3	0.29552	0.0149002
NCAPH2	3	0.295231	0.000149831
B3GNTL1	3	0.294979	0.000127083
HMGB2	3	0.294858	1.25502e-16
RAB23	3	0.294606	0.00024011
CRACR2B	3	0.294431	0.0257472
RBP7	3	0.29431	0.000204614
RECQL5	3	0.294288	2.28485e-08
CCDC88B	3	0.294229	0.0181354
MED16	3	0.294206	0.0281724
MPZ	3	0.294049	0.0133848
TMEM234	3	0.293962	3.10111e-07
C11orf49	3	0.293925	9.5342e-08
ANO7	3	0.293482	0.000327116
DNAJB2	3	0.293462	7.61965e-06
PTRH1	3	0.293453	0.0166111
TRAP1	3	0.29341	0.00758198
NAGK	3	0.293292	5.39475e-14
NLRP3	3	0.293079	0.00157705
ZNF627	3	0.293028	0.0336254
MCM6	3	0.292968	5.95636e-12
CERS5	3	0.29234	0.00156441
TECR	3	0.292311	6.75632e-05
PPP2R1A	3	0.292229	2.2462e-07
B3GNT8	3	0.292163	0.0418349
VKORC1	3	0.291448	0.000314653
LSM7	3	0.291216	0.00393753
EPS8L1	3	0.291211	0.0147839
TIGD5	3	0.290993	0.00989382
C19orf48	3	0.290769	0.00572472
ZNF469	3	0.290593	0.00449123
MRPL12	3	0.290392	0.186141
SMYD5	3	0.290229	1.38727e-13
USP22	3	0.290179	4.26297e-32
TUBA4A	3	0.290107	0.154098
COA3	3	0.289983	0.00104122
ACSF2	3	0.28963	0.000474958
GNAZ	3	0.289344	0.000330319
SETMAR	3	0.289314	1.27949e-17
TMEM140	3	0.289057	8.30115e-05
CD37	3	0.288909	0.00403788
ZBTB7C	3	0.288878	4.33502e-07
ZBTB48	3	0.28873	1.25071e-05
XAB2	3	0.2887	0.00052196
PEX12	3	0.288563	6.09292e-13
TJAP1	3	0.288375	1.1703e-12
ZC3H3	3	0.288305	0.0171327
IFT22	3	0.288188	7.86936e-10
MROH7	3	0.288177	0.00381466
ARRDC3	3	0.288055	0.000402411
ZNF30	3	0.288011	0.288109
KLHL22	3	0.28796	2.72682e-06
ARAP1	3	0.287805	5.12536e-06
KCTD7	3	0.287513	1.71228e-07
ZNF358	3	0.287441	0.0556947
GALT	3	0.287423	2.89449e-07
ERI2	3	0.287402	0.0499357
UQCC2	3	0.286982	0.000160279
EPHA7	3	0.2868	0.00606515
OMA1	3	0.286678	0.00538297
PAK1	3	0.286597	0.0114759
PNKD	3	0.286492	8.98686e-05
ROGDI	3	0.286453	0.0165934
CREB3L4	3	0.286106	2.39752e-06
LIPE	3	0.28608	0.213767
LYPLAL1	3	0.285847	4.77637e-08
B4GALT7	3	0.285408	0.000290106
CD151	3	0.285009	0.0210596
LEPR	3	0.284882	0.00398577
TMEM108	3	0.284658	0.0414963
ARRDC1-AS1	3	0.284556	2.67085e-05
OBSCN	3	0.284329	0.000704955
GPR176	3	0.284207	0.0115834
NRBP2	3	0.283957	7.77074e-07
TRAPPC2L	3	0.283801	0.000128591
ZNF404	3	0.283777	6.94673e-07
DHRS9	3	0.283771	0.0181439
PRMT7	3	0.283702	4.74377e-08
FBXO27	3	0.283679	3.60575e-07
KCTD2	3	0.28324	0.000256446
THAP3	3	0.282947	0.00233658
NFYC	3	0.282893	6.0663e-08
TGFB3	3	0.282851	1.31541e-10
PROS1	3	0.282579	0.000160557
ITM2C	3	0.282447	7.36477e-05
NTHL1	3	0.282331	0.0206912
OXLD1	3	0.282312	0.001301
DHX34	3	0.282132	2.97413e-05
CNKSR1	3	0.282128	0.000738523
ARHGEF15	3	0.282037	1.18274e-09
TSNARE1	3	0.281849	6.44945e-05
ZNF444	3	0.281547	0.000534375
NAIF1	3	0.281295	7.91061e-11
CBFA2T2	3	0.281067	6.46069e-12
PIN1	3	0.281066	0.000527218
PYGB	3	0.280554	1.89544e-06
RRAS2	3	0.280493	0.000265423
ZFP90	3	0.280485	6.66654e-18
VPS51	3	0.280454	0.000604983
WDR90	3	0.280371	0.000257732
DZANK1	3	0.28026	0.00816712
COG7	3	0.280248	7.03219e-23
FAM50B	3	0.280082	0.00678754
DPCD	3	0.280077	0.000145612
CES1	3	0.279787	0.0132578
SLC29A3	3	0.279758	0.000120451
LCA5L	3	0.278989	0.0105808
CCDC136	3	0.278878	9.90422e-05
NSUN6	3	0.278862	4.75528e-11
CSAD	3	0.278671	0.000422527
PLCD1	3	0.278527	7.8984e-07
SRRM5	3	0.278331	0.0076508
MPV17	3	0.278306	1.89819e-16
NAGPA	3	0.278176	6.54132e-05
RBM10	3	0.278091	2.49331e-05
BORCS5	3	0.278011	1.10319e-13
OST4	3	0.277831	0.0111413
RBM42	3	0.27771	0.00214953
LY6G5C	3	0.277709	0.000155836
SLC16A14	3	0.277606	2.38541e-06
PDGFRL	3	0.277588	6.3684e-05
CDC42EP1	3	0.277152	0.0108628
AARS2	3	0.276948	2.6882e-12
RPS28	3	0.276789	0.0263019
TP53I13	3	0.276757	0.00891038
XRCC3	3	0.276689	0.00245217
ZNF205	3	0.276543	0.00692141
CHERP	3	0.276361	3.4677e-06
UBOX5	3	0.275835	1.10382e-06
TBCC	3	0.275738	0.02258
DUS2	3	0.275639	2.00875e-07
MRPL46	3	0.275435	6.44002e-05
MSRB1	3	0.275301	0.100266
GIPC1	3	0.275103	0.00339185
EIF2D	3	0.274385	2.19493e-27
GAS6	3	0.274341	0.0191055
SQSTM1	3	0.274334	8.08806e-09
ZNF74	3	0.274166	2.6303e-12
NELFA	3	0.274124	0.00036712
FAM57A	3	0.273622	6.8784e-06
P3H4	3	0.273583	0.00118943
TGFB1I1	3	0.273365	0.000327189
RHBDF1	3	0.273288	2.3105e-06
CUTA	3	0.273258	0.000823219
ATP5I	3	0.273219	0.00148235
DTX2	3	0.273038	0.00230605
C19orf18	3	0.272969	0.00139812
IQCD	3	0.272914	0.000105658
XYLT2	3	0.272893	6.2337e-05
ATP5EP2	3	0.272732	0.0208888
CDC34	3	0.272463	0.000686715
ZNF662	3	0.272294	3.82606e-06
EHBP1L1	3	0.272253	1.57817e-06
PIM2	3	0.27225	3.59134e-07
MYLIP	3	0.272014	6.29516e-08
IFFO2	3	0.271986	3.86898e-12
ZNF311	3	0.271911	0.0448008
BCAT2	3	0.271907	0.000799154
SCARB1	3	0.271629	1.78698e-06
C1orf159	3	0.271441	0.0179705
WDR18	3	0.271434	0.00786716
AP4B1	3	0.271417	7.03791e-07
ETFB	3	0.271364	0.00984378
PKIG	3	0.271181	4.59349e-05
PDK3	3	0.271151	2.13037e-12
NDUFV1	3	0.271142	0.000921
C6orf226	3	0.271106	0.0265078
NDE1	3	0.271035	4.08143e-07
SPINK5	3	0.270897	0.0678573
ITIH4	3	0.270826	0.00104614
XPC	3	0.270805	0.000364574
ANKH	3	0.27068	7.4481e-05
CHN1	3	0.270533	1.61099e-10
CLTCL1	3	0.270284	2.86747e-09
RTL5	3	0.270239	0.00483002
KATNAL2	3	0.270208	6.78509e-06
SCARF1	3	0.270144	5.50912e-06
GDPGP1	3	0.270089	6.02631e-07
WARS2	3	0.26979	3.75769e-08
UNC45A	3	0.269787	4.32073e-08
PBXIP1	3	0.26978	9.84672e-07
ZNF273	3	0.2696	8.85585e-06
STOML1	3	0.269324	0.00346883
MUC3A	3	0.269299	0.00511515
NOSIP	3	0.269239	0.00374806
ZNF512B	3	0.268645	1.90013e-06
OSCP1	3	0.268145	6.46034e-09
PPP1R26	3	0.267909	0.00037669
IFI27L1	3	0.267879	0.00042273
TMEM144	3	0.267879	5.74207e-07
C6orf203	3	0.267188	0.0518223
MPND	3	0.266906	0.00663724
ZNF500	3	0.266802	2.2896e-07
SOX17	3	0.266278	0.00222273
RBCK1	3	0.26609	0.000167147
NPRL2	3	0.266009	1.6109e-08
AP5Z1	3	0.265998	0.0111387
WFS1	3	0.265959	0.0334523
TSEN54	3	0.265724	0.000139922
C1orf122	3	0.265701	0.00099838
HDAC9	3	0.265636	0.00032393
KBTBD12	3	0.265306	0.0672279
PSMC3IP	3	0.264944	5.96775e-08
RANBP10	3	0.264716	1.90091e-05
SEC31A	3	0.264635	1.59973e-10
ABHD14A	3	0.264533	0.00520966
RAB34	3	0.264408	0.000419734
RFXANK	3	0.264326	0.00416404
CDK4	3	0.264324	1.04075e-11
PRR12	3	0.264179	0.000756223
MYL9	3	0.263831	9.6193e-05
LSMEM1	3	0.263449	0.000317738
MDFIC	3	0.263293	0.000561907
MAN1B1	3	0.263154	6.91402e-06
COPG2	3	0.263089	1.22685e-08
SLC25A1	3	0.262959	0.0275314
DNAJC17	3	0.262907	3.03648e-05
ARHGEF2	3	0.262786	8.81965e-14
HRAS	3	0.262681	0.0123734
SLC30A1	3	0.262681	0.00800931
FGF13	3	0.262597	0.000738186
SPTAN1	3	0.262371	2.00192e-16
IGF1	3	0.262329	0.0086295
ZNF574	3	0.262286	0.000161835
BTBD2	3	0.26226	0.00613797
RHOBTB1	3	0.262194	2.32031e-08
PRPF40B	3	0.262082	2.93569e-10
VAV2	3	0.262069	0.0032331
SPINK1	3	0.261862	0.109531
LAMTOR2	3	0.261749	0.00184935
CD300A	3	0.261684	0.0067128
SOX9	3	0.261611	0.22513
SEL1L2	3	0.261252	0.0837222
RAB11FIP1	3	0.261203	0.000329344
LRPAP1	3	0.261146	0.00131664
LRRC23	3	0.261004	1.05844e-05
TSC22D4	3	0.260973	0.00396182
GNRH1	3	0.260901	8.6695e-07
NFATC1	3	0.260723	3.25054e-06
DNAJC4	3	0.260716	0.00094006
GAS8	3	0.260582	8.55839e-08
SLC38A10	3	0.259924	0.00383269
PATL2	3	0.259708	0.000200936
POLR2G	3	0.259682	1.8665e-06
HCN3	3	0.259657	1.09597e-06
EGFLAM	3	0.259397	4.47874e-07
LAMTOR4	3	0.259276	0.0138446
TLR5	3	0.259225	0.00022181
RBM4B	3	0.25912	3.65809e-17
AHSA2	3	0.259086	0.00414551
[truncated: 14,307 more rows]

## Sheet: Table S5. PPCM Up
Table S5. Enrichment analysis of up-regulated DEGs in PPCM (meta). Terms indicated by (*) are displayed as heat maps in the supplementary as Fig. S1-3.
Resource	Category	Term Identifier	Term	Count	%	P Value	Benjamini/Adjusted P-value	Genes
DAVID	GAD Disease Class	-	METABOLIC	326	25.6491	0.000302194	0.0010879	VLDLR-AS1, THSD7B, FRMPD4, TMEM200A, ACSM1, HHIP, PRF1, C4BPA, SLC4A1, HTR4, BACH2, PREX2, FRAT2, FAM110B, IL12A, CCN3, PTGFRN, ACAD10, TP63, WLS, CCBE1, UNC5C, KCNK17, DKK2, SYTL2, TIAM1, SFRP1, CRISPLD1, ANOS1, AGTR2, SPATA18, CCDC81, FREM1, ALDH7A1, EPHA3, ASTN1, CETP, PDE1C, SDC2, TSHZ2, GATA6, TRANK1, PCDH15, PLA2G6, DICER1-AS1, CFAP251, HSD11B2, ADAMTS13, TSPAN9, PENK, ARSI, GSG1L, KCNN3, F…
		-	CARDIOVASCULAR	291	22.8954	2.11627e-07	1.90465e-06	VLDLR-AS1, ODAD2, THSD7B, FRMPD4, TMEM200A, HHIP, SLC4A1, HTR4, ANTXR1, BACH2, MYLK, PREX2, EPC1, IL12A, CCN3, EYS, TP63, TMEM8B, CCBE1, EPHA7, ATP6V1G2, NUP210, UNC5C, KCNK17, UPB1, DKK2, CYP27A1, TIAM1, CRISPLD1, ANOS1, COL8A1, PRR15, AGTR2, SPATA18, FREM1, ASTN1, CFAP61, CETP, PDE1C, CRACD, SDC2, TSHZ2, GATA6, PCDH15, CD1C, OSGEP, HACD4, PLAC8, HSD11B2, ADAMTS13, ZNF706, IGF2-AS, TSPAN9, KCNMB…
		-	IMMUNE	185	14.5555	0.0138092	0.0276185	TEX41, HHIP, PRF1, BACH2, MYLK, HERC5, HPGDS, PLAU, NPPA, FAM110B, LEPR, ENPP1, IL12A, ZNF689, UBASH3A, HLA-DOA, STK32A, HLA-DOB, SH3GL2, HLA-J, CCBE1, ATP6V1G2, LIG1, UNC5C, FOXP2, CYP27A1, SFRP1, AMPH, ZSCAN26, PADI4, AGTR2, ZNF433, IDO1, ABCG2, MEG3, CFAP61, CETP, PDE1C, HTRA1, GATA6, PCDH15, LTBP4, MST1R, EFNA5, SLC1A7, RASGRP1, HSD11B2, ADAMTS13, FGGY, CYP11A1, ZNF767P, CDH23, NAALAD2, MBP, …
	Reactome	R-HSA-1474244	Extracellular matrix organization	31	2.43902	0.000105	0.0297162	COLGALT2, TNXB, PCOLCE2, COL14A1, NRXN1, SDC2, COL11A2, HTRA1, LTBP4, ITGAL, LTBP1, SCUBE3, CAPN6, EMILIN3, CTSG, JAM2, COL28A1, COL24A1, CMA1, BMP4, MFAP4, CAPN14, MMP16, ITGA8, COL4A6, COL9A1, COL4A5, COL8A1, COL21A1, TLL2, COL6A6
		R-HSA-1650814	Collagen biosynthesis and modifying enzymes	13	1.02282	6.63e-05	0.0251226	COL28A1, COLGALT2, COL24A1, PCOLCE2, COL14A1, COL11A2, COL4A6, COL9A1, COL4A5, COL21A1, COL8A1, TLL2, COL6A6
		R-HSA-8948216	Collagen chain trimerization	10	0.786782	0.000189	0.043012	COL28A1, COL24A1, COL14A1, COL11A2, COL9A1, COL4A6, COL4A5, COL21A1, COL8A1, COL6A6
		R-HSA-8983711	OAS antiviral response	6	0.472069	2.6e-05	0.0251226	RNASEL, OAS1, DDX58, OAS2, OAS3, OASL
	GO Biological Process	GO:0030198	extracellular matrix organization	28	2.20299	4.55e-09	1.11e-05	TNXB, ECM2, COL14A1, PAPLN, COL11A2, OLFML2A, THSD4, ADAMTSL1, EGFLAM, ADAMTS13, ADAMTSL5, ADAMTS19, ADAMTSL3, MMP28, ADAMTSL2, COL28A1, COL24A1, KAZALD1, GFAP, SMOC2, MMP16, ITGA8, COL4A6, COL9A1, COL4A5, COL8A1, COL6A6, MATN2
		GO:0051607	defense response to virus	28	2.20299	4.75e-06	0.00380088	RTP4, IFITM1, RNASEL, CXCL9, NLRC5, IFI6, PRF1, DDX60, IFI44L, IFIT3, IFIT2, OASL, IFIH1, HERC5, DHX58, ZBP1, IL33, APOBEC3F, APOBEC3G, RSAD2, DDX58, MX2, MX1, OAS1, OAS2, OAS3, NCBP3, APOBEC3A
		GO:0007411	axon guidance	22	1.73092	6.92e-05	0.0369297	ROBO2, SEMA5B, ROBO3, EPHA7, SEMA6A, NRXN1, UNC5C, GFRA3, EFNA5, NELL2, ADAMTSL1, NFASC, CXCL12, FLRT2, BOC, ANOS1, FYN, SLIT3, CNTN4, SLIT2, DSCAML1, EPHA3
		GO:0009615	response to virus	21	1.65224	8.81e-08	9.4e-05	IFITM1, RSAD2, DDX58, MX2, MX1, MST1R, DDX60, IFIT3, IFIT2, OASL, IFIH1, CCL8, CXCL12, OAS1, OAS2, OAS3, CCL5, TBX21, DHX58, IL12A, DUOX2
		GO:0045071	negative regulation of viral genome replication	15	1.18017	6.94e-09	1.11e-05	IFITM1, RNASEL, APOBEC3F, APOBEC3G, RSAD2, MX1, OASL, IFIH1, PARP10, FAM111A, OAS1, OAS2, OAS3, CCL5, APOBEC3A
	GO Molecular Function	GO:0005509	calcium ion binding	59	4.64201	9.7782e-05	0.0235899	WDR49, DOC2A, CETN2, RASEF, STAB2, PRF1, SGCE, ADGRE1, CDH6, HPGDS, CALB1, HMCN2, ENPP2, ENPP1, SVEP1, PAMR1, EYS, CCBE1, ANXA4, PLA2G4C, MYL1, PADI4, MATN2, FBLN7, COLEC11, NECAB1, CRB1, NRXN1, PCDH15, LTBP4, RASGRP1, LTBP1, THBS4, THBS3, SCUBE3, SRR, EGFLAM, ADAMTS13, BGLAP, CDH23, SLIT3, SLIT2, P4HTM, DUOX2, SNCA, AOC3, KCNIP1, F10, PCDHB12, SULF1, SYT17, SELP, NELL2, CAPN14, SMOC2, TLL2, PLCH…
		GO:0008201	heparin binding	27	2.12431	1.59874e-07	0.000154279	FBLN7, TNXB, ECM2, PCOLCE2, PTN, THBS4, THBS3, CCL8, ADAMTSL5, MDK, LIPH, CTSG, CCN3, SLIT3, SLIT2, FGFBP3, MPIG6B, SOD3, SELP, BMP4, NELL2, SMOC2, CXCL10, SFRP1, CXCL11, FGF14, ANOS1
		GO:0005201	extracellular matrix structural constituent	19	1.49489	6.9047e-05	0.0235899	COL28A1, TNXB, COL24A1, COL14A1, LAMB4, COL11A2, LTBP4, LTBP1, THSD4, THBS3, MFAP4, COL4A6, COL9A1, ANOS1, HMCN2, COL4A5, COL8A1, MXRA5, MATN2
		GO:0030020	extracellular matrix structural constituent conferring tensile strength	10	0.786782	8.63062e-05	0.0235899	COL28A1, COL24A1, COL14A1, COL11A2, COL9A1, COL4A6, COL4A5, COL21A1, COL8A1, COL6A6
ToppGene	ToppCell Atlas	LV-13	Vascular_Smooth_Muscle	33	19.3	1.44e-18	1.96e-16	MEOX2,PTCHD1,ANTXR1,C1QTNF7,SNRK-AS1,ITGA8,SPECC1,UNC5C,SLIT3,MYLK,MYO1D,NFASC,SMOC2,CNTN4,NTRK2,ITIH5,CDH6,PCSK2,KLF8,PDE1A,TRAF5,PDE4C,LETR1,COL14A1,PDZRN4,RGS6,WTIP,SYTL2,TEX41,CCDC3,KCNMA1,TTLL7,RERGL
		LV-02	Fibroblast_II	27	13.92	6.71e-12	9.13e-10	MEG3,ABCA10,SVEP1,ANTXR1,CEP126,LTBP4,BICC1,PI16,UNC5C,PODN,SMOC2,SULF1,TNXB,PCSK5,SLIT2,PLEKHH2,PDZRN4,COL8A1,PAMR1,TSHZ2,ACSM1,MIR99AHG,FOXP2,ADAMTSL3,LHFPL6,ROBO1,PCOLCE2
		LV-17	Lymphocyte	26	14.36	7.89e-12	1.07e-09	LINC00861,SLC24A3,PLAC8,MS4A2,CCL5,THEMIS,SCML4,SKAP1,SAMD3,FYN,MYBL1,STAT4,TRGC2,BTN3A1,CD2,CD247,GZMA,HDC,FCRL6,PPP2R2B,CTSG,SYTL2,SIDT1,TESPA1,TRAT1,PZP
		LV-07	Pericyte	25	13.51	7.65e-11	1.04e-08	ADAMTS9-AS2,DSCAML1,MEOX2,TMC4,SPECC1,UNC5C,ASTN1,EGFLAM,DENND2A,UPB1,NFASC,STAT4,CNTN4,THSD7B,THBS4,CDH6,PDE1C,LETR1,HMGCLL1,CPE,RAD51B,PLXDC1,ADAMTSL3,LHFPL6,EPHA3
		LV-01	Fibroblast_I	24	12.44	1.02e-09	1.39e-07	MEG3,ABCA10,SVEP1,ANTXR1,LTBP4,BICC1,UNC5C,FYN,NPAS3,SULF1,TNXB,ADAMTS19,SLIT2,PLEKHH2,COL8A1,PAMR1,MAPK10,TSHZ2,ACSM1,MIR99AHG,FOXP2,ADAMTSL3,ROBO1,PCOLCE2
		LV-10	Endothelium_II	16	8.25	0.000113	0.0153	SALL1,SELP,TMEM108,DKK2,BMP6,ALDH1A2,ADAMTSL1,CPXM2,OPCML,NRG1,COLEC11,NALF1,KIAA1671,AK5,PCDH15,LEPR
		LV-06	Ventricular_Cardiomyocyte_II	15	7.89	0.000292	0.0398	THSD4,MLIP-AS1,LINC00486,SAMD4A,TNIK,GAS2,PDE1C,RGS6,CFAP61,LRRTM3,PPP1R1C,ADGRL3-AS1,ENOX1,ECT2L,EFNA5
Enrichr	Hallmark	-	Interferon Gamma Response*	33	16.5	1.08987e-06	5.01339e-05	RTP4;SAMD9L;CXCL9;NLRC5;UBE2L6;DDX60;IFIT3;IFI44L;IFIT2;OASL;IFIH1;CCL5;DHX58;EPSTI1;STAT4;JAK2;GBP4;HERC6;ZBP1;RSAD2;DDX58;MX2;GZMA;MX1;PARP14;SELP;CXCL10;CXCL11;OAS2;OAS3;IL2RB;GPR18;IDO1
		-	Interferon Alpha Response*	20	20.62	4.71274e-06	0.000108393	RTP4;IFITM1;SAMD9L;RSAD2;MX1;UBE2L6;DDX60;PARP14;IFIT3;IFI44L;IFIT2;OASL;IFIH1;CXCL10;CXCL11;OAS1;DHX58;EPSTI1;GBP4;HERC6
	Descartes Cell Types and Tissue 2021	-	Lymphoid cells in Heart*	26	23.64	9.67037e-09	5.38317e-07	PRF1;CST7;RASGRP1;CD3D;SCML4;SIT1;TBX21;UBASH3A;TIGIT;SAMD3;TRAT1;FCRL3;GZMA;CRTAM;SH2D1A;THEMIS;SH2D1B;FLT3LG;NKG7;GZMB;GZMH;GVINP1;IL2RB;MS4A1;LINC00861;SKAP1
		-	Stromal cells in Heart	7	1.34	0.00615143	0.0410916	ABCA10;ADAMTS19;NRK;EMILIN3;GPC3;PTN;AGTR2
		-	Lymphoid cells in Adrenal	35	19.77	4.75378e-09	3.96941e-07	PRF1;CST7;RASGRP1;CD3D;BACH2;PLAC8;SIT1;TBX21;SPTSSB;UBASH3A;S1PR5;TIGIT;HLA-DOB;MYBL1;TRAT1;FCRL3;GZMA;CRTAM;SH2D1A;SYTL1;THEMIS;SH2D1B;NKG7;GZMB;GZMH;CD2;HSH2D;IL2RB;LTB;CD247;MS4A1;LINC00861;SKAP1;GPR18;CD244
		-	Lymphoid cells in Placenta	30	19.61	7.17203e-08	2.99432e-06	PRF1;CTSW;CST7;RASGRP1;CD3D;OASL;TMEM71;SCML4;TIGIT;TRGC2;SAMD3;ZBP1;TRAT1;GZMA;CRTAM;SH2D1A;THEMIS;SH2D1B;NKG7;GZMB;GZMH;CD2;TRAF5;SIDT1;ITGA8;LTB;CD247;LINC00861;GPR18;CD244
		-	Schwann cells in Heart	13	17.57	0.0010688	0.0111556	ITIH5;COL28A1;TFAP2A;FOXD3;TENM3;MEGF10;OLFML2A;GFRA3;ALDH1A1;PLP1;ZNF536;ASPA;RXRG
	Azimuth Cell types 2021	CL0001050	CD8+ Effector Memory T	6	60	1.40464e-05	0.0016364	CCL5;NKG7;KLRD1;CST7;TRGC2;GZMH
		CL0000623	Natural Killer Cell	6	60	1.40464e-05	0.0016364	PRF1;GZMB;NKG7;KLRD1;CD247;CST7
		CL0000623	Natural Killer	6	50	5.50395e-05	0.00427474	PRF1;SH2D1B;GZMB;NKG7;KLRD1;CD247
		CL0000625	CD8 T	5	50	0.000242595	0.00807496	CCL5;GZMA;NKG7;CD3D;GZMH
		CL0001050	CD8+ Effector Memory T 2	5	50	0.000242595	0.00807496	CCL5;KLRD1;CST7;TIGIT;GZMH
		CL0001050	CD8+ Effector Memory T 4	5	50	0.000242595	0.00807496	CD2;THEMIS;GZMB;KLRD1;GZMH
		CL0002419	Other T Cell	5	50	0.000242595	0.00807496	GZMA;NKG7;CST7;CD3D;TRGC2
		CL0000900	CD8+ Naive T	6	25	0.000707745	0.0206131	CD2;GZMA;CCL5;CRTAM;GZMB;NKG7;CD3D
		CL0000934	CD4+ Cytotoxic T	5	38.46	0.0010471	0.0271083	GZMA;CCL5;NKG7;CST7;GZMH
		CL0000939	CD56-dim Natural Killer 1	4	40	0.00293006	0.0426691	PRF1;GZMB;NKG7;CST7
		CL0000939	CD56-dim Natural Killer 2	4	40	0.00293006	0.0426691	PRF1;GZMB;NKG7;CST7

## Sheet: Table S6. PPCM Down
Table S6. Enrichment analysis of down-regulated DEGs in PPCM (meta). Terms indicated by (*) are displayed as heat maps in the supplementary as Fig. S4-8.
Resource	Category	Term Identifier	Term	Count	%	P Value	Benjamini/Adjusted P-value	Genes
DAVID	KEGG	hsa01100	Metabolic pathways*	141	11.4078	0.000173602	0.0191541	VKORC1L1, ALDH1L1, PANK2, CMAS, GALNT17, TXNDC12, NUDT5, PLB1, NSDHL, PNP, NAGLU, FLAD1, ANPEP, NAMPT, CHAC2, ENPP4, NUDT16, PIP4K2C, SEPHS2, GLUL, CSGALNACT1, ACSL1, ENTPD6, OCRL, HOGA1, ASRGL1, GBGT1, CAMKMT, ACLY, MTHFD2, HMBS, MPPE1, PLPP3, ATP6V1A, MTMR2, PFKFB3, MAOA, PDE1B, GMPR, UAP1, AK6, MTMR4, GNS, MTM1, PTDSS1, LDHA, MAN2A2, RDH10, SMYD1, ST3GAL5, PRODH, ST3GAL1, HMOX2, PCK2, PDHA1, I…
		hsa04910	Insulin signaling pathway	23	1.86084	0.000162451	0.0191541	SREBF1, MAP2K1, PRKCI, PRKAG1, PIK3R3, IRS2, PIK3CB, ELK1, GCK, HK2, PPP1R3F, HK3, PPP1CC, NRAS, PRKAR2A, FASN, PHKG2, EIF4EBP1, GRB2, KRAS, CALM1, FBP1, PCK2
		hsa04066	HIF-1 signaling pathway	19	1.53722	0.000443178	0.036673	EGLN1, CDKN1A, MAP2K1, PDHA1, FLT1, PFKFB3, TFRC, IFNGR1, SERPINE1, SLC2A1, CYBB, PIK3R3, PIK3CB, HIF1A, HK2, HK3, LDHA, EIF4EBP1, ELOC
	GO BP	GO:0005905	Clathrin-coated pit	11	1.02421	0.000753145	0.0307908	TFRC, HIP1R, AP1S2, AP1S1, SH3BP4, OCRL, AP1S3, SELE, LDLR, EPN1, DNM2
	Reactome	R-HSA-1430728	Metabolism	191	15.4531	0.000102668	0.0333863	VKORC1L1, ISCA1, ALDH1L1, PANK2, GDE1, NUDT5, HS6ST1, PLB1, HS6ST2, NUDT4, PSMD8, PSMD9, PPP1CC, NSDHL, PNP, NAGLU, FLAD1, NAMPT, CHP1, CHAC2, NUDT16, PIP4K2C, SEPHS2, GLUL, CSGALNACT1, ACOT7, STARD7, ACSL1, ENTPD6, OCRL, HOGA1, ASRGL1, TPST2, ACLY, GNPAT, POR, SCO2, MTHFD2, HMBS, PSME4, PLPP3, MMADHC, CES2, SLC26A2, PSMD12, MTMR2, PFKFB3, SLC22A5, RETSAT, PSMD14, MAOA, SAR1B, PIK3R3, GMPR, ABHD5…
		R-HSA-168256	Immune System*	187	15.1294	2.49544e-05	0.0104185	CD86, NCKAP1, CYFIP1, FCN2, EIF4A1, FCN3, UBE2D3, SLA, UBE3A, IRS2, PVR, ELK1, IL27RA, PSMD8, PSMD9, HERC2, PNP, MYC, ANPEP, RPS6KA2, GRAP2, LAMP2, PIM1, AP1S2, C3AR1, AP1S1, MAP3K8, ENPP4, AP1S3, KPNA2, IL13RA1, CD177, KCMF1, IL15RA, MAP2K1, SLC11A1, IL1R2, UBE2E3, RNASE6, UBE2E1, CYBB, UBE4A, MCEMP1, ARMC8, RNASE2, ATG12, RNF41, ACLY, PSME4, IL6ST, S100A9, VCL, ATP6V1A, PSMD12, RAB5C, PSMD14, M…
		R-HSA-168249	Innate Immune System	113	9.14239	6.23328e-06	0.00520479	NCKAP1, CYFIP1, FCN2, FCN3, UBE2D3, ELK1, PSMD8, PSMD9, PNP, ANPEP, RPS6KA2, GRAP2, LAMP2, C3AR1, MAP3K8, ENPP4, CD177, KCMF1, MAP2K1, SLC11A1, RNASE6, CYBB, MCEMP1, ARMC8, RNASE2, ATG12, ACLY, PSME4, S100A9, VCL, ATP6V1A, PSMD12, RAB5C, PSMD14, BRI3, C5AR2, FPR1, PSEN1, GPR84, CFP, MEFV, GNS, CNN2, DSN1, RAP1A, CLEC7A, NCKAP1L, HMOX2, TXNDC5, SIGLEC14, IDH1, FUCA2, RAB27A, NBEAL2, PRDX6, C6ORF12…
		R-HSA-6798695	Neutrophil degranulation	71	5.74434	3.67348e-09	6.13471e-06	SERPINA3, CYFIP1, SIGLEC9, ITGAM, GDI2, ALAD, HK3, PNP, ANPEP, LAMP2, C3AR1, QSOX1, ENPP4, ACP3, CD177, KCMF1, CD53, ACTR2, FCER1G, CR1, SLC11A1, PLAUR, CYBB, MCEMP1, ARMC8, RNASE2, SERPINB6, FGR, VAMP8, DNAJC3, ACLY, S100A9, VCL, TLR2, DNASE1L1, PSMD12, RAB5C, PSMD14, BRI3, PTAFR, FPR1, PSEN1, GPR84, CFP, GNS, CNN2, NRAS, DSN1, RAP1A, ALOX5, NCKAP1L, CD55, HMOX2, TXNDC5, SIGLEC14, TMEM30A, IDH1,…
		R-HSA-1483257	Phospholipid metabolism*	29	2.70019	0.00015843	0.0373215	MTMR2, MTMR10, SLC44A1, PTEN, GDE1, PIK3R3, PIK3CB, MTMR4, PLB1, SELENOI, AGPAT3, PIK3R5, MTM1, PTDSS1, PTPMT1, PIP4K2C, STARD7, PNPLA8, OCRL, CRLS1, ETNPPL, GNPAT, ETNK2, LPCAT3, PITPNM2, CHPT1, GPD1L, PNPLA6, LPIN1
		R-HSA-199992	trans-Golgi Network Vesicle Budding	16	1.2945	0.000119951	0.0333863	RAB5C, TFRC, HIP1R, AP4E1, AP3B1, OCRL, GNS, IGF2R, DNM2, VAMP8, CPD, AP1S2, YIPF6, AP1S1, AP1S3, TXNDC5
		R-HSA-432722	Golgi Associated Vesicle Biogenesis	15	1.21359	2.37727e-05	0.0104185	RAB5C, TFRC, HIP1R, AP4E1, AP3B1, OCRL, IGF2R, DNM2, VAMP8, CPD, AP1S2, YIPF6, AP1S1, AP1S3, TXNDC5
ToppGene	ToppCell Atlas	LV-08	Macrophage	47	24.4792	4.842e-31	6.779e-29	PIK3AP1,SIRPB2,FMNL2,PTK2B,SRGAP2C,FMN1,PREX1,ALOX5,FKBP5,TFEC,FGD2,FPR1,SLA,CYRIB,MSR1,SLC11A1,BCAT1,SAMSN1,LYVE1,KYNU,TBXAS1,THBS1,SH3PXD2B,CD86,TLR2,CD53,IGSF21,PIK3R5,HCLS1,NCKAP1L,VSIG4,CLEC7A,CD163,AGFG1,IL17RA,RBM47,SMAP2,PLTP,SLC2A9,C1orf162,CR1,ITGAM,LAPTM5,IL1R2,MARCHF1,RHBDF2,LCP1
		LV-09	Endothelium_I	30	15.2284	2.653e-14	3.714e-12	NCOA3,F8,ARHGAP31,ADGRF5,SPARCL1,PITPNM2,FLT1,ANXA3,RGCC,FCN3,ABLIM3,SLCO2A1,HYAL2,ADGRL4,CMTM8,SYNE2,MAP3K6,OSMR,FOXN3,GFOD1,PLXNA2,PODXL,PRKCH,CADPS2,PITPNC1,PTPRB,SHE,TSPAN14,TMTC1,EPAS1
		LV-10	Endothelium_II	24	12.3711	8.155e-10	1.142e-07	ADGRF5,ALPL,FLT1,ITGA10,SLCO2A1,GATA2,BCR,PAPSS2,TIMP3,OSMR,CEMIP2,PLXNA2,ADAMTS1,PODXL,SRGN,PRKCH,CADPS2,IL6ST,PITPNC1,PTPRB,ADAMTS9,RALGAPA2,TMTC1,EPAS1
		LV-07	Pericyte	23	12.4324	1.655e-09	2.318e-07	EPS8,ADCY3,SPARCL1,FLT1,SCGN,PDZD2,PAG1,MTHFD2,LIN7A,NGF,TBX2,SMIM12,TFPI,TIMP3,LZTS1,PARD3,PACSIN2,RNF152,RAPH1,PTEN,PTH1R,ADAMTS9,DIAPH2
		LV-04	Ventricular_Cardiomyocyte_I	23	11.9792	3.427e-09	4.798e-07	GREB1L,ST3GAL1,SLC1A3,MLIP,ATP2A2,PALLD,MYH6,CSDC2,TMEM178B,SLC7A6,GALNT17,PDE7A,CHN2,PLCL1,PLCXD3,NDRG4,TRPM7,TBC1D4,CHPT1,KCND3,DYNC1I1,ST7,CERS6
		LV-14	Fibroblast_III	23	11.8557	4.191e-09	5.868e-07	ADCY3,FGF10,SLC19A2,ELL2,RASD1,UGGT2,ATP1B3,GADD45B,UAP1,TSPYL2,NFIL3,GPRC5A,TFRC,THBS1,SH3PXD2B,MEDAG,RNF152,ADAMTS4,ADAMTS1,GFPT2,SYAP1,EDNRB,NAMPT
		LV-06	Ventricular_Cardiomyocyte_II	18	9.42408	5.663e-06	0.0007929	GREB1L,SLC1A3,MLIP,ATP2A2,PALLD,PDZD2,NEAT1,MYH6,TMEM178B,GALNT17,PDE7A,CHN2,PLCL1,PLCXD3,TRPM7,TBC1D4,KCND3,CERS6
		LV-15	Ventricular_Cardiomyocyte_III	17	9.23913	1.325e-05	0.001855	GREB1L,SLC1A3,MLIP,PALLD,PDZD2,NEAT1,CSDC2,TMEM178B,GALNT17,PCDH9,PDE7A,CHN2,PLCL1,VCL,PLCXD3,TBC1D4,ANKRD2
		LV-02	Fibroblast_II	17	8.76289	2.633e-05	0.003686	SPARCL1,FKBP5,UGGT2,IRS2,UAP1,SRPX2,NID1,GPX3,TFPI,SH3PXD2B,TIMP3,USP53,ZBTB16,PITPNC1,AKR1C1,GFPT2,CDH19
		LV-17	Lymphocyte	15	8.28729	0.0001438	0.02013	EVI2B,SLA,MCTP2,SAMSN1,IL18R1,CD53,PIK3R5,FCMR,CEMIP2,GRAP2,SMAP2,SRGN,PRKCH,LCP1,ARL4C
Enrichr	Descartes	-	Myeloid cells in Placenta	30	18.8679	4.49e-08	3.11e-06	CD86;LILRA6;TOR4A;FCGBP;SIGLEC9;C5AR2;SIRPB2;FGD2;IGSF21;HK3;FCGR3A;CLEC7A;C3AR1;SPP1;VSIG4;PLTP;ARL11;CD163;SLC37A2;SLC11A1;SIGLEC10;RNASE6;CYBB;MARCO;MAFB;SLC7A7;THEMIS2;TFEC;NAIP;TLR2
		-	Myeloid cells in Adrenal	32	17.8771	6.1e-08	3.11e-06	CD86;LILRA6;FCGBP;PTAFR;FPR1;SLC1A3;SIRPB2;TNFRSF11A;MEFV;FGD2;HK3;CLEC7A;C3AR1;SPP1;VSIG4;CCR1;IL10;MSR1;CD163;SLC37A2;SIGLEC14;IFNGR1;SLC11A1;SIGLEC10;RNASE6;PLAUR;CYBB;MARCO;SLC7A7;SLC7A8;NAIP;TLR2
		-	Myeloid cells in Heart	20	14.9254	0.00024	0.00306407	CD86;CCR1;CD163;SLC37A2;RBM47;SIGLEC14;IL1R2;SLC11A1;FPR1;CYBB;SIRPB2;PLB1;FGD2;MARCO;HK3;CLEC7A;C3AR1;SPP1;VSIG4;TLR2
	Hallmark	-	mTORC1 Signaling	39	19.5	1.61354e-10	8.0677e-09	ERO1A;RAB1A;CDKN1A;PSMD12;TES;TFRC;PSMD14;UBE2D3;SLC2A1;PIK3R3;SLA;ATP2A2;TMEM97;SLC7A11;SLC1A5;CFP;HK2;AURKA;LDHA;PNP;NFIL3;NAMPT;ME1;LDLR;ACTR3;ACTR2;EDEM1;IDH1;TXNRD1;GSR;DHCR24;TUBG1;ACLY;COPS5;MTHFD2;HMBS;CCNG1;DHCR7;BCAT1
		-	Inflammatory Response	34	17	8.54651e-08	2.13663e-06	CDKN1A;SERPINE1;PTAFR;FPR1;ATP2A2;ADM;SGMS2;PSEN1;MEFV;HIF1A;PVR;PIK3R5;MYC;NAMPT;C3AR1;LDLR;CD55;IL10;IL15RA;MSR1;FZD5;RIPK2;SLC31A1;PLAUR;CYBB;OSMR;SELE;MARCO;SELENOS;ITGA5;MET;CHST2;IL18R1;TLR2
		-	IL-2/STAT5 Signaling	33	16.5829	2.40067e-07	4.00112e-06	CD86;CYFIP1;PHTF2;AHCY;FURIN;PTH1R;SLC1A5;HK2;SHE;IL1RL1;PNP;NFIL3;MYC;SPP1;PIM1;MAP3K8;SLC39A8;IL10;PRKCH;GADD45B;IFNGR1;IL1R2;NCOA3;IGF2R;HOPX;SERPINB6;CDCP1;CCNE1;MAFF;PLIN2;SMPDL3A;IL18R1;SLC29A2
		-	TNF-alpha Signaling via NF-kB	31	15.5	2.43706e-06	3.04633e-05	CDKN1A;PFKFB3;SERPINE1;IRS2;DRAM1;NFIL3;MYC;KYNU;NAMPT;MAP3K8;LDLR;KLF10;IL15RA;GADD45B;LAMB3;RIPK2;GFPT2;PLAUR;CFLAR;SERPINB8;FOSL2;FOSL1;BCL6;TNIP2;MAFF;KLF9;PTX3;PLPP3;IL6ST;TLR2;B4GALT5
		-	Estrogen Response Early	30	15	6.92056e-06	6.92056e-05	LAD1;FCMR;SLC26A2;SLC22A5;SLC1A1;ENDOD1;SLC2A1;PRSS23;TMEM164;PAPSS2;AFF1;SEC14L2;PODXL;MYC;RPS6KA2;STC2;CCN5;SLC19A2;KLF10;OPN3;ITPK1;INHBB;RHOD;REEP1;FASN;SCNN1A;CHPT1;DHCR7;IL6ST;FKBP5
		-	Adipogenesis*	28	14	4.9766e-05	0.000414717	PPP1R15B;PFKFB3;RETSAT;SLC1A5;GPHN;AGPAT3;BCL2L13;GRPEL1;ME1;DLAT;ESRRA;CHUK;NDUFA5;IFNGR1;GPX3;IDH1;ATP1B3;ACLY;POR;PPM1B;BCL6;ACOX1;LPCAT3;SPARCL1;PREB;PLIN2;DHCR7;TKT
		-	Fatty Acid Metabolism*	23	14.557	0.000125289	0.000786244	H2AZ1;SLC22A5;PDHA1;RETSAT;ACSL1;MAOA;IDH1;RAP1GDS1;DHCR24;PRDX6;PTS;PTPRG;ALAD;NSDHL;LDHA;MCEE;ACOX1;FASN;APEX1;ME1;PPARA;GLUL;METAP1
		-	IL-6/JAK/STAT3 Signaling	15	17.2414	0.000290444	0.00138788	ACVRL1;CCR1;IL15RA;IFNGR1;IL1R2;OSMR;IL17RA;PIK3R5;PIM1;MAP3K8;GRB2;IL6ST;IL18R1;IL13RA1;TLR2
		-	E2F Targets	26	13	0.000305335	0.00138788	CDKN1A;TFRC;CDCA8;AURKA;RACGAP1;UBR7;MYC;TK1;KPNA2;H2AZ1;ATAD2;TUBG1;EIF2S1;NME1;POLA2;PHF5A;ESPL1;MTHFD2;CCNE1;ZW10;UBE2T;CENPM;RAD1;TRIP13;SPC24;CDKN3
		-	heme Metabolism	26	13	0.000305335	0.00138788	ISCA1;ALDH1L1;TFRC;GDE1;ENDOD1;SLC2A1;SLC7A11;ADIPOR1;NUDT4;ALAD;PSMD9;LAMP2;DCAF11;HTATIP2;CAST;BPGM;H1-0;ELL2;KLF3;MFHAS1;SLC6A8;XK;ARL2BP;HMBS;ATG4A;OPTN
		-	Myc Targets V1	24	12	0.00158595	0.0056641	TOMM70;H2AZ1;EIF4A1;PSMD14;NOP16;STARD7;CBX3;PABPC4;UBE2E1;DDX21;EIF2S1;SRPK1;NME1;GNL3;PSMD8;LDHA;COPS5;MYC;APEX1;CDK2;POLE3;DHX15;KPNA2;ACP1
		-	Xenobiotic Metabolism	24	12	0.00158595	0.0056641	NQO1;GCKR;AHCY;ABCC2;RETSAT;MAOA;SAR1B;IDH1;SERPINE1;SSR3;GSR;ATP2A2;ABHD6;TMEM97;SLC1A5;PTS;PAPSS2;POR;NPC1;ACOX1;KYNU;BCAT1;ACP1;FBP1
		-	PI3K/AKT/mTOR Signaling	15	14.2857	0.0021552	0.00718401	ACTR3;ACTR2;CDKN1A;UBE2D3;PTEN;PRKAG1;SLC2A1;SLA;PIK3R3;IRAK4;NGF;PRKAR2A;CDK2;AKT1S1;GRB2
		-	Myc Targets V2	10	17.2414	0.00288011	0.00900033	EXOSC5;NOP16;CBX3;MYC;IMP4;TMEM97;MAP3K6;HK2;GNL3;SLC29A2
		-	Androgen Response	14	14	0.00359982	0.0099995	ABCC4;SLC26A2;NGLY1;GSR;UAP1;DHCR24;ELL2;H1-0;LMAN1;ADAMTS1;PTK2B;GPD1L;SLC38A2;FKBP5
		-	Reactive Oxygen Species Pathway	8	16.3265	0.0102554	0.0269878	NQO1;SELENOS;GPX3;TXNRD1;GSR;GLRX2;PRDX6;HMOX2
		-	Cholesterol Homeostasis	10	13.5135	0.0161993	0.0404982	ERRFI1;NSDHL;NFIL3;CBS;FASN;PLAUR;TMEM97;DHCR7;LSS;LDLR

## Sheet: Table S7. DCM Up
Table S7. Enrichment analysis of up-regulated DEGs in DCM. Terms indicated by (*) are displayed as heat maps in the supplementary as Fig. S9-13.
Resource	Category	Term Identifier	Term	Count	%	P Value	Benjamini/Adjusted P-value	Genes
DAVID	GAD Disease Class	-	CARDIOVASCULAR	534	23.157	5.93e-06	0.000107	PATJ, SERPINE2, TMEM200A, FRMPD4, COL12A1, ISM1, BACH2, CRHBP, EVA1A, SCN11A, CYP2D6, MYB, PLCE1, IER5, TMEM8B, GBP5, NUP210, UNC5C, ZNF16, SLC5A7, AR, RFX8, BCAM, MYL2, ANOS1, PRKCQ, IDNK, AGTR2, FREM1, NGEF, ASTN1, CFAP61, ABCB4, HPN, GATA6, GATA3, THY1, MRPL10, PLAC8, PLAC9, HSD11B2, PCNX2, ADAMTS13, PDGFD, KCNMB2, PDGFC, ALX4, KCNMB4, NRAD1, PROM1, HLA-DQA1, RHBDL1, JUN, GSTM2, ACE, COL24A1, …
		-	IMMUNE	384	16.6522	2.99e-05	0.000269	TEX41, SERPINE2, GFI1, EHMT2, HHIP, LST1, PRF1, ZDHHC1, BACH2, HERC5, SYNPR, CRHBP, EDNRA, CYP2D6, FAM110B, MYB, TNFSF10, IL12A, SOX8, KIF21B, UBASH3A, BSN, TRIM21, IER3, HLA-J, ATP6V1G2, SP110, CLEC11A, HLA-B, UNC5C, HLA-F, RUNX3, HLA-E, CYP27A1, CHIT1, AR, SFRP1, IL23A, ZSCAN26, PRKCQ, PADI4, AGTR2, IDO1, MEG3, CFAP61, CETP, IGSF6, PDE1C, SP140, GATA6, PCDH15, CD1E, GATA3, PCDH12, MST1R, THY1, …
	KEGG	hsa04151	PI3K-Akt signaling pathway	49	2.12489	0.0050414	0.0437306	FLT4, FGF1, COMP, RPTOR, CASP9, CCND2, CCND1, PPP2R1A, TNN, MYB, ITGB7, COL6A2, COL6A1, KIT, COL4A5, COL6A6, CREB5, TNXB, LAMA4, LPAR2, THBS2, EFNA5, IL2RG, THBS4, THBS3, VTN, RELN, PDGFD, GNG7, NTF3, PDGFC, GNG8, NTRK1, NTRK2, LAMB4, IGF2, VEGFB, VEGFC, FGF17, COL1A1, COL1A2, PPP2R2B, CDK4, IL2RB, FGF18, COL9A1, GNB3, COL9A3, COL9A2
		hsa04060	Cytokine-cytokine receptor interaction	47	2.03816	0.000327606	0.00447728	CX3CR1, CXCL9, CTF1, AMHR2, CXCR4, CXCR6, IL2RG, CXCL14, CX3CL1, EDA2R, TNFSF13B, CCL8, CXCR1, CXCR2, TNFSF10, IL12A, CCR7, TNFRSF14, CCR5, TNFRSF4, IL32, CCL24, TGFB2, CCL22, CCL21, TGFB3, TNFSF15, IL34, IFNGR2, TNFSF12, IL31RA, BMP8B, PPBP, GDF6, BMP4, GDF9, CXCL10, CXCL11, CXCL12, CD40LG, IL23A, IL2RB, ACKR4, CD27, TNFRSF25, LTB, IL17D
		hsa04020	Calcium signaling pathway	36	1.56114	0.00506635	0.0437306	RET, CAMK2B, PDE1C, PDE1A, FLT4, CAMK2A, HTR2B, ATP2A3, CXCR4, MST1R, HTR2A, FGF1, RYR3, CACNA1G, GNA14, EDNRA, TBXA2R, PDGFD, PDGFC, PLCE1, NTRK1, NTRK2, LHCGR, VEGFB, VEGFC, GRIN2C, MCOLN2, TPCN1, FGF17, P2RX6, GNAL, ADORA2B, P2RX1, CAMK4, FGF18, PLCD4
		hsa04510	Focal adhesion	32	1.38768	0.00350674	0.0333185	TNXB, LAMA4, FLT4, THBS2, THBS4, THBS3, COMP, VTN, RELN, CCND2, CCND1, TNN, PDGFD, PDGFC, FYN, ITGB7, PAK4, JUN, LAMB4, VEGFB, VEGFC, MAPK10, COL1A1, COL1A2, COL6A2, MYL2, COL6A1, COL9A1, COL4A5, COL9A3, COL6A6, COL9A2
		hsa04658	Th1 and Th2 cell differentiation*	31	1.34432	4.00976e-10	1.3152e-07	NOTCH3, CD3G, GATA3, CD3E, IL2RG, CD3D, DLL1, DLL4, HLA-DMA, HLA-DMB, TBX21, STAT4, IL12A, HLA-DOA, HLA-DOB, HLA-DQA1, HLA-DPA1, JUN, IFNGR2, RUNX3, MAPK10, NFKBIA, ZAP70, LCK, IL2RB, HLA-DPB1, HLA-DRA, PRKCQ, CD247, HLA-DRB1, HLA-DQB1
		hsa04390	Hippo signaling pathway	28	1.21422	0.00128345	0.0140323	CRB1, PATJ, TCF7, LEF1, PARD6G, FGF1, NKD2, BBC3, AMOT, GLI2, WNT11, CCND2, CCND1, PPP2R1A, FZD1, APC2, WNT10B, TGFB2, FZD2, TGFB3, FZD7, BMP8B, WNT9A, WTIP, GDF6, BMP4, PPP2R2B, LLGL1
		hsa04974	Protein digestion and absorption	27	1.17086	1.75914e-06	6.4111e-05	COL15A1, COL16A1, COL14A1, COL11A2, COL12A1, ATP1A4, COL10A1, CPA3, COL24A1, MME, COL22A1, ATP1B4, ATP1B2, COL1A1, COL3A1, COL1A2, COL5A1, COL6A2, FXYD2, COL6A1, COL8A2, COL9A1, COL4A5, COL21A1, COL9A3, COL6A6, COL9A2
		hsa04659	Th17 cell differentiation*	27	1.17086	4.5648e-06	0.000136114	CD3G, GATA3, CD3E, IL2RG, CD3D, HLA-DMA, HLA-DMB, TBX21, HLA-DOA, HLA-DOB, RXRG, HLA-DQA1, HLA-DPA1, JUN, IFNGR2, MAPK10, NFKBIA, ZAP70, LCK, IL23A, IL2RB, HLA-DPB1, HLA-DRA, PRKCQ, CD247, HLA-DRB1, HLA-DQB1
		hsa04145	Phagosome	26	1.12749	0.00355532	0.0333185	COLEC11, NCF1, THBS2, THBS4, THBS3, COMP, MRC2, HLA-DMA, HLA-DMB, FCGR3B, OLR1, HLA-DOA, ATP6V0E2, HLA-DOB, HLA-DQA1, HLA-DPA1, ATP6V1G2, SFTPD, HLA-B, HLA-F, HLA-E, HLA-DPB1, HLA-DRA, FCGR2B, HLA-DRB1, HLA-DQB1
		hsa04612	Antigen processing and presentation	24	1.04076	3.58965e-07	1.92331e-05	CD74, CIITA, HSPA1L, NFYC, HLA-B, HLA-F, TAPBP, HLA-E, HLA-DMA, HLA-DMB, CD8B, CD8A, HLA-DPB1, HLA-DRA, KLRD1, KLRC1, HLA-DOA, HLA-DOB, HLA-DQA1, HLA-DRB1, HSPA1A, LGMN, HLA-DPA1, HLA-DQB1
		hsa04061	Viral protein interaction with cytokine and cytokine receptor	23	0.997398	0.00010579	0.00165233	CX3CR1, CCL24, CXCL9, CCL22, CCL21, IL34, CXCR4, PPBP, IL2RG, CXCL14, CX3CL1, CXCL10, CXCL11, CCL8, CXCL12, CXCR1, IL2RB, CXCR2, ACKR4, TNFSF10, CCR7, TNFRSF14, CCR5
		hsa04064	NF-kappa B signaling pathway	23	0.997398	0.000194034	0.00289287	CARD10, UBE2I, BCL2A1, CCL21, DDX58, GADD45A, EDA2R, GADD45G, TNFSF13B, RELB, NFKB2, NFKBIA, ZAP70, CXCL12, CD40LG, TRAF3, LCK, TRAF5, BLNK, PRKCQ, LTB, CARD14, CARD11
		hsa04512	ECM-receptor interaction	22	0.954033	4.29342e-05	0.000828378	TNXB, LAMA4, LAMB4, THBS2, THBS4, THBS3, COL1A1, COMP, VTN, RELN, COL1A2, TNN, COL6A2, COL6A1, COL9A1, COL4A5, COL6A6, ITGB7, COL9A3, COL9A2, AGRN, FREM1
		hsa05416	Viral myocarditis	21	0.910668	2.28268e-07	1.66457e-05	HLA-B, PRF1, ITGAL, HLA-F, HLA-E, CASP9, HLA-DMA, HLA-DMB, CD40LG, SGCA, CCND1, HLA-DPB1, HLA-DRA, FYN, HLA-DOA, HLA-DOB, SGCG, HLA-DQA1, HLA-DRB1, HLA-DPA1, HLA-DQB1
	Reactome	R-HSA-198933	Immunoregulatory interactions between a Lymphoid and a non-Lymphoid cell	35	1.51778	8.89081e-08	2.17508e-05	IFITM1, KLRB1, CD3G, ICAM4, CD1C, CD3E, ITGAL, CD3D, SLAMF7, SLAMF6, ITGB7, KLRC1, CD300LF, CD96, SH2D1A, SFTPD, CRTAM, HLA-B, SH2D1B, HLA-F, HLA-E, COL1A1, COL3A1, COL1A2, CD40LG, SELL, CD8B, JAML, CD8A, KLRF1, KLRD1, CD247, FCGR2B, SIGLEC8, CD22
		R-HSA-913531	Interferon Signaling	45	1.95143	9.8864e-08	2.17508e-05	CAMK2B, IFITM1, CIITA, UBA7, CAMK2A, IFI6, UBE2L6, AAAS, IFIT1, IFIT3, IFIT2, OASL, HERC5, UBB, TRIM46, GBP1, TRIM21, GBP4, HLA-DQA1, TRIM45, GBP3, HLA-DPA1, GBP5, RSAD2, NUP210, DDX58, IFNGR2, MX2, MX1, HLA-B, ISG15, HLA-F, MID1, HLA-E, BST2, OAS1, TRIM17, OAS2, OAS3, IRF7, HLA-DPB1, HLA-DRA, XAF1, HLA-DRB1, HLA-DQB1
		R-HSA-877300	Interferon gamma signaling	27	1.17086	2.3816e-07	3.98204e-05	CAMK2B, CIITA, CAMK2A, OASL, TRIM46, GBP1, TRIM21, GBP4, HLA-DQA1, TRIM45, GBP3, HLA-DPA1, GBP5, IFNGR2, HLA-B, HLA-F, MID1, HLA-E, OAS1, TRIM17, OAS2, OAS3, IRF7, HLA-DPB1, HLA-DRA, HLA-DRB1, HLA-DQB1
		R-HSA-909733	Interferon alpha/beta signaling	19	0.823938	0.000116866	0.0108555	IFITM1, RSAD2, MX2, MX1, HLA-B, IFI6, ISG15, IFIT1, HLA-F, IFIT3, IFIT2, HLA-E, OASL, BST2, OAS1, OAS2, OAS3, IRF7, XAF1
		R-HSA-1280215	Cytokine Signaling in Immune system	96	4.16305	0.000604776	0.0404474	CIITA, IFITM1, ARF1, UBE2L6, SLA2, IFIT1, IFIT3, EDA2R, TNFSF13B, OASL, IFIT2, HERC5, CCND1, PPP2R1A, BLNK, CASP1, ITGAX, IL12A, CTSG, CCR5, TRIM21, TNFRSF4, HLA-DPA1, GBP5, CISH, RSAD2, NUP210, DDX58, IFNGR2, MMP2, HLA-B, HLA-F, MID1, HLA-E, FCER2, TRIM17, OAS1, TRAF3, OAS2, LCK, IL23A, OAS3, IRF7, FSCN1, TNFRSF25, LTB, SQSTM1, HLA-DQB1, CAMK2B, CTF1, UBA7, CAMK2A, IFI6, GATA3, AAAS, IL2RG, AGER…
		R-HSA-418594	G alpha (i) signalling events	51	2.21162	0.000323752	0.0257769	CXCL9, PTGDR2, CX3CL1, RGS4, GRM2, RGS3, PPP2R1A, OXER1, CCR7, CCR5, RGS6, NPY5R, PDE4C, PRKAR1B, APLNR, AGTR2, CAMK2B, CX3CR1, RGS17, RGS14, PDE1C, RGS13, PDE1A, CAMK2A, OPRL1, CXCR4, LPAR2, CXCR6, MCHR1, CAMKK2, GNA14, CXCR1, GNG7, PENK, CXCR2, GNG8, S1PR5, S1PR4, GPR17, P2RY13, CCL21, PPBP, APLN, CXCL10, CXCL11, GNAL, CXCL12, CAMK4, GNB3, NMUR1, RGS11
		R-HSA-380108	Chemokine receptors bind chemokines	16	0.693842	0.000348848	0.0265125	CX3CR1, CXCL9, CCL22, CCL21, CXCR4, PPBP, CXCR6, CX3CL1, CXCL10, CXCL11, CXCL12, CXCR1, CXCR2, ACKR4, CCR7, CCR5
		R-HSA-1474228	Degradation of the extracellular matrix	34	1.47441	8.58817e-07	0.00013054	COL15A1, COL16A1, COL14A1, COL11A2, COL12A1, HTRA1, MMP25, CAPN6, CTSK, CAPN5, TIMP2, COL10A1, CTSG, ADAMTS8, CMA1, MMP2, COL1A1, CAPN14, COL3A1, COL1A2, COL5A1, MMP16, MMP15, COL6A2, COL6A1, MMP17, COL8A2, COL9A1, COL4A5, TLL2, COL9A3, COL6A6, ADAM8, COL9A2
		R-HSA-1474244	Extracellular matrix organization	76	3.29575	3.8463e-15	6.43102e-12	COLGALT2, COL16A1, COL14A1, COL12A1, ICAM4, ITGAL, LOXL1, HAPLN1, LOXL2, COMP, MMP25, EFEMP2, CAPN6, TNN, CTSK, CAPN5, TIMP2, EMILIN3, ITGAX, COL10A1, CTSG, ITGB7, ADAMTS8, MMP2, P3H2, BGN, PCOLCE, P3H3, ASPN, ADAM19, MMP16, MMP15, COL6A2, COL6A1, MMP17, COL8A2, COL4A5, COL21A1, COL6A6, ADAM8, COL15A1, TNXB, PCOLCE2, LAMA4, SDC2, COL11A2, SDC3, HTRA1, LTBP4, FBLN1, LTBP2, LTBP3, FBLN2, VTN, ADAMT…
		R-HSA-1650814	Collagen biosynthesis and modifying enzymes	28	1.21422	2.39686e-11	2.00377e-08	COLGALT2, COL15A1, COL16A1, PCOLCE2, COL14A1, COL11A2, COL12A1, ADAMTS14, COL10A1, COL24A1, COL22A1, P3H2, PCOLCE, P3H3, COL1A1, COL3A1, COL1A2, COL5A1, COL6A2, COL6A1, COL8A2, COL9A1, COL4A5, COL21A1, TLL2, COL9A3, COL6A6, COL9A2
		R-HSA-8948216	Collagen chain trimerization	21	0.910668	7.19563e-10	4.01037e-07	COL15A1, COL16A1, COL24A1, COL14A1, COL22A1, COL11A2, COL12A1, COL1A1, COL3A1, COL1A2, COL5A1, COL6A2, COL6A1, COL8A2, COL9A1, COL4A5, COL21A1, COL10A1, COL6A6, COL9A3, COL9A2
		R-HSA-1474290	Collagen formation	30	1.30095	2.31747e-09	9.68702e-07	COLGALT2, COL15A1, COL16A1, PCOLCE2, COL14A1, COL11A2, COL12A1, LOXL1, LOXL2, ADAMTS14, COL10A1, COL24A1, COL22A1, P3H2, PCOLCE, P3H3, COL1A1, COL3A1, COL1A2, COL5A1, COL6A2, COL6A1, COL8A2, COL9A1, COL4A5, COL21A1, TLL2, COL9A3, COL6A6, COL9A2
		R-HSA-3000178	ECM proteoglycans	25	1.08413	8.58748e-08	2.17508e-05	TNXB, LAMA4, HAPLN1, COMP, VTN, TNN, ITGAX, TGFB2, TGFB3, LUM, BGN, ASPN, COL1A1, COL3A1, COL1A2, COL5A1, COL6A2, COL6A1, COL9A1, COL4A5, COL9A3, COL6A6, COL9A2, FMOD, AGRN
		R-HSA-2022090	Assembly of collagen fibrils and other multimeric structures	22	0.954033	1.04071e-07	2.17508e-05	COL15A1, COL24A1, COL14A1, COL11A2, COL12A1, PCOLCE, LOXL1, LOXL2, COL1A1, COL3A1, COL1A2, COL5A1, COL6A2, COL6A1, COL8A2, COL9A1, COL4A5, COL10A1, TLL2, COL6A6, COL9A3, COL9A2
		R-HSA-1442490	Collagen degradation	21	0.910668	1.22854e-06	0.000171176	COL15A1, COL16A1, COL14A1, MMP2, COL11A2, COL12A1, COL1A1, COL3A1, COL1A2, COL5A1, MMP15, CTSK, COL6A2, COL6A1, COL8A2, COL9A1, COL4A5, COL10A1, COL6A6, COL9A3, COL9A2
		R-HSA-216083	Integrin cell surface interactions	24	1.04076	3.29128e-06	0.000423309	COL16A1, LUM, ICAM4, ITGAL, COL1A1, COMP, VTN, COL3A1, COL1A2, COL5A1, COL6A2, COL6A1, ITGAX, COL8A2, COL9A1, COL4A5, COL10A1, COL6A6, ITGB7, COL9A3, COL9A2, AGRN, JAM2, JAM3
		R-HSA-419037	NCAM1 interactions	13	0.563747	0.000425882	0.0309598	ST8SIA2, GFRA2, CACNA1G, COL3A1, COL5A1, COL6A2, COL6A1, COL9A1, COL4A5, COL6A6, COL9A3, COL9A2, AGRN
		R-HSA-202427	Phosphorylation of CD3 and TCR zeta chains	11	0.477016	1.43035e-05	0.00170824	LCK, HLA-DPB1, HLA-DRA, CD3G, CD247, CD3E, CD3D, HLA-DRB1, HLA-DQA1, HLA-DPA1, HLA-DQB1
		R-HSA-389948	PD-1 signaling*	11	0.477016	2.31321e-05	0.00257845	LCK, HLA-DPB1, HLA-DRA, CD3G, CD247, CD3E, CD3D, HLA-DRB1, HLA-DQA1, HLA-DPA1, HLA-DQB1
		R-HSA-202433	Generation of second messenger molecules	13	0.563747	4.35812e-05	0.00455424	CD3G, CD3E, CD3D, ZAP70, LCK, HLA-DPB1, HLA-DRA, EVL, CD247, HLA-DQA1, HLA-DRB1, HLA-DPA1, HLA-DQB1
		R-HSA-388841	Costimulation by the CD28 family*	17	0.737207	0.000682582	0.0422695	CD3G, CD3E, CD3D, PPP2R1A, LCK, HLA-DPB1, BTLA, HLA-DRA, CTLA4, FYN, TNFRSF14, CD247, ICOS, HLA-DQA1, HLA-DRB1, HLA-DPA1, HLA-DQB1
		R-HSA-5083635	Defective B3GALTL causes PpS	13	0.563747	0.000112147	0.0108555	SEMA5A, SEMA5B, SPON2, THBS2, THSD4, ADAMTS10, ADAMTSL1, ADAMTS14, ADAMTS13, ADAMTSL5, ADAMTS19, ADAMTSL2, ADAMTS8
		R-HSA-5173214	O-glycosylation of TSR domain-containing proteins	13	0.563747	0.000149711	0.0131746	SEMA5A, SEMA5B, SPON2, THBS2, THSD4, ADAMTS10, ADAMTSL1, ADAMTS14, ADAMTS13, ADAMTSL5, ADAMTS19, ADAMTSL2, ADAMTS8
		R-HSA-3781865	Diseases of glycosylation	28	1.21422	0.000469813	0.0327303	SEMA5A, SEMA5B, SPON2, NOTCH3, HEXB, SDC2, SDC3, THBS2, THSD4, ADAMTS10, ADAMTSL1, LFNG, ADAMTS14, ADAMTS13, ADAMTSL5, ADAMTS19, ADAMTSL2, CHST14, ADAMTS8, GPC6, LUM, BGN, EXT1, DPM1, OGN, CSPG5, FMOD, AGRN
	GO Biological Processes	GO:0030198	extracellular matrix organization	49	2.12489	7.68851e-14	3.93729e-10	COL16A1, ECM2, COL14A1, OLFML2A, ADAMTSL1, MMP25, ADAMTSL5, ADAMTSL2, COL10A1, ADAMTS8, MMP2, APLP1, CCDC80, MMP16, MMP15, MMP17, COL8A2, COL4A5, COL6A6, MATN2, COL15A1, TNXB, COL11A2, PAPLN, FBLN1, FBLN2, THSD4, ADAMTS10, VTN, ADAMTS14, EGFLAM, ADAMTS13, ADAMTS19, SPOCK2, COL24A1, COL22A1, KAZALD1, COLQ, NFKB2, GFAP, COL1A1, SMOC2, COL3A1, COL1A2, COL5A1, COL9A1, COL9A3, TGFBI, COL9A2
		GO:0030199	collagen fibril organization	21	0.910668	1.18018e-07	0.000120875	TGFB2, COLGALT2, TNXB, COL14A1, LUM, COL11A2, COL12A1, DPT, LOXL1, LOXL2, EXT1, GREM1, COL1A1, COMP, COL3A1, ADAMTS14, COL1A2, COL5A1, TLL2, VIPAS39, FMOD
		GO:0007155	cell adhesion	88	3.81613	1.6755e-07	0.000143004	ROBO2, SEMA5A, LGALS3BP, RIPOR2, ACHE, SPON2, NRP2, COL16A1, COL12A1, CLSTN1, STAB2, ICAM4, ITGAL, CX3CL1, HAPLN1, LOXL2, ROBO1, ADAMTSL1, COMP, ADGRE1, CDH6, ISLR, BOC, HMCN2, ITGAX, ITGB7, PLXNC1, HABP2, CD96, ACTN2, APLP1, OMG, AJAP1, ADAM18, CLDN5, BCAM, COL6A2, COL6A1, ADGRB1, SPECC1L, ANOS1, MXRA8, CERCAM, COL6A6, DSCAML1, EPHA3, NLGN3, FBLN7, CX3CR1, COL15A1, TNXB, NTM, LAMA4, PCDH15, ADAM…
		GO:0001525	angiogenesis	41	1.77797	0.000248543	0.0489535	COL15A1, RAMP2, NRP2, FLT4, TNFAIP2, STAB2, THY1, FGF1, SHB, MEOX2, RASIP1, AMOT, ARHGAP22, ATP5IF1, DLL4, ESM1, PKNOX1, EPHB3, JAM3, TBX1, JUN, UNC5B, MCAM, COL22A1, MMP2, TNFSF12, VEGFB, VASH1, PLXDC1, APLN, FMNL3, NELL2, FAP, ANGPTL7, FGF18, COL8A2, APLNR, ANGPTL2, ADAM8, TGFBI, SCG2
		GO:0006955	immune response*	93	4.03296	5.49292e-12	1.40646e-08	CIITA, PTGDR2, LST1, CTSW, CXCL14, IFI44L, CX3CL1, TNFSF13B, JCHAIN, SPN, FCGR3B, CTSK, TNFSF10, ENPP2, CTLA4, IL12A, CCR7, CTSG, IGHV3-7, CCR5, HLA-DOB, TNFRSF4, HLA-DPA1, CD96, HLA-B, HLA-F, HLA-E, TAPBP, CHIT1, ZAP70, CD8B, CD8A, IGHD, TLR10, TLR7, LTB, MS4A2, IGLV3-19, HLA-DQB1, CX3CR1, IGSF6, TCF7, IFI6, CXCR4, CD1E, CXCR6, CD1C, CST7, IL2RG, VTN, IGLV3-25, HLA-DMA, HLA-DMB, CCL8, IGLV1-47, …
		GO:0002250	adaptive immune response	74	3.20902	4.15767e-07	0.000236571	IGHM, PRR7, CD3G, PRDM1, CD3E, CD3D, JCHAIN, IGHG3, ADGRE1, IGHG4, IL4I1, IGHG1, IGHG2, SIT1, TRBC2, IGLC3, CTLA4, HLA-DOA, HLA-DOB, HLA-DPA1, EOMES, BTN3A1, THEMIS, HLA-B, HLA-E, ZAP70, CD8B, CD8A, IGHD, SKAP1, IGLV3-19, HLA-DQB1, CX3CR1, CD1E, CD1C, TRGC1, IGLV3-25, HLA-DMA, HLA-DMB, IGLV1-47, IGLV2-14, IGLV3-21, IGLV1-44, BTLA, IGKV3-15, SLAMF7, TNFRSF14, FYN, TRDC, KLRC1, IGHA1, IGKV3-11, IGH…
		GO:0045087	innate immune response	84	3.64267	3.22058e-05	0.00785361	SPON2, IGHM, NCF1, IGHV3-21, HMGB2, PRDM1, CLU, IFIT3, JCHAIN, OASL, IFIT2, IFIH1, IGHG3, HERC5, IGHG4, IGHG1, IGHG2, TRBC2, DHX58, IGLC3, IGHV3-7, TRIM21, ZBP1, CHID1, RSAD2, DDX58, RNASET2, SFTPD, HLA-B, ARID5A, PARP9, HLA-E, ZAP70, TRIM17, OAS1, TRAF3, OAS2, LCK, IL23A, OAS3, ADGRB1, IGHD, IRF7, TLR10, BPI, TLR7, PADI4, CX3CR1, NLRX1, NLRC5, IFI6, DEFB124, MST1R, GATA3, DDX60, LY9, RELB, SLAMF…
		GO:0009615	response to virus	32	1.38768	5.74649e-09	9.80926e-06	IFITM1, ODC1, CXCR4, GATA3, MST1R, IFIT1, DDX60, CLU, IFIT3, IFIT2, OASL, IFIH1, CCL8, TBX21, DHX58, IL12A, DUOX2, IVNS1ABP, CCL22, RSAD2, DDX58, IFNGR2, MX2, MX1, IFI44, ISG15, BST2, CXCL12, OAS1, OAS2, OAS3, IRF7
		GO:0051607	defense response to virus	44	1.90807	2.80276e-06	0.000956863	RTP4, SPON2, IFITM1, CXCL9, NLRC5, IFI6, PRF1, IFIT1, DDX60, IFI44L, IFIT3, IFIT2, OASL, IFIH1, HERC5, DHX58, CASP1, ITGAX, GBP1, GBP3, ZBP1, APOBEC3D, APOBEC3F, APOBEC3G, RSAD2, DDX58, IFNGR2, MX2, MX1, ISG15, PARP9, AGBL5, BST2, SLFN13, OAS1, STING1, OAS2, TRAF3, IL23A, OAS3, IRF7, TLR7, SHFL, APOBEC3A
		GO:0045071	negative regulation of viral genome replication	17	0.737207	1.12654e-06	0.000524457	IFITM1, APOBEC3F, APOBEC3G, RSAD2, MX1, ISG15, IFIT1, OASL, IFIH1, PARP10, BST2, OAS1, TNIP1, OAS2, OAS3, SHFL, APOBEC3A
		GO:0006952	defense response	21	0.910668	1.43106e-05	0.00385709	IL32, CXCL9, CD83, MX2, SP140, MX1, HLA-B, IL31RA, SSC5D, GATA3, MST1R, CX3CL1, DUOX1, CLEC1A, CXCL12, TNIP1, STAT4, CD48, PTPRCAP, FCGR2B, DUOX2
		GO:0002503	peptide antigen assembly with MHC class II protein complex	10	0.433651	2.25858e-06	0.000895359	HLA-DMA, HLA-DMB, HLA-DPB1, HLA-DRA, HLA-DOA, HLA-DOB, HLA-DRB1, HLA-DQA1, HLA-DPA1, HLA-DQB1
		GO:0050870	positive regulation of T cell activation	14	0.607112	2.27293e-06	0.000895359	THY1, HLA-DMA, HLA-DMB, FCHO1, LCK, HLA-DPB1, HLA-DRA, PRKCQ, HLA-DOA, HLA-DOB, HLA-DQA1, HLA-DRB1, HLA-DPA1, HLA-DQB1
		GO:0050852	T cell receptor signaling pathway	29	1.25759	3.96036e-07	0.000236571	KHDRBS1, CD3G, GATA3, THY1, CD3E, SHB, CD3D, PRAM1, TRGC1, FCHO1, TRBC2, CTLA4, FYN, TRDC, ERMAP, TRGC2, BTN3A1, THEMIS, BTN3A3, BTN3A2, ZAP70, CD8B, LCK, CD8A, HLA-DPB1, CD247, HLA-DRB1, SKAP1, HLA-DQB1
		GO:0030217	T cell differentiation	13	0.563747	0.000215334	0.0459469	WNT10B, RHOH, GATA3, RUNX2, DLL4, LFNG, ZAP70, LCK, TBX21, KIT, PKNOX1, PATZ1, SOX4
		GO:0002504	antigen processing and presentation of peptide or polysaccharide antigen via MHC class II	11	0.477016	2.50606e-06	0.000916683	HLA-DMA, HLA-DMB, HLA-B, HLA-DPB1, HLA-DRA, HLA-DOA, HLA-DOB, HLA-DRB1, HLA-DQA1, HLA-DPA1, HLA-DQB1
		GO:0002381	immunoglobulin production involved in immunoglobulin mediated immune response	11	0.477016	3.3906e-07	0.000236571	HLA-DMA, HLA-DMB, HLA-DPB1, HLA-DRA, HLA-DOA, HLA-DOB, HLA-DRB1, HLA-DQA1, GAPT, HLA-DPA1, HLA-DQB1
		GO:0019886	antigen processing and presentation of exogenous peptide antigen via MHC class II	14	0.607112	6.13179e-07	0.000314009	CD74, HLA-DMA, HLA-DMB, HLA-DPB1, HLA-DRA, CTSF, FCGR2B, HLA-DOA, HLA-DOB, HLA-DQA1, HLA-DRB1, LGMN, HLA-DPA1, HLA-DQB1
		GO:0007169	transmembrane receptor protein tyrosine kinase signaling pathway	30	1.30095	4.24062e-06	0.00135726	RET, FLT4, MST1R, CD3E, EFS, NTF3, BLNK, FYN, SAMD12, EPHB3, SH2B1, NTRK1, EPHA5, NTRK2, TRAT1, IL31RA, NRG1, FRS3, GFRA2, ZAP70, CD8B, DOK4, DOK5, LCK, CD8A, DOK6, CD7, KIT, ROR2, EPHA3
		GO:0007165	signal transduction	160	6.93842	5.14736e-06	0.00155057	RERGL, CD83, RTKN, RASL11B, HHIP, ARHGAP39, GUCA1C, OLFML2A, FGF1, CXCL14, GPR173, CRHBP, EDNRA, HPGDS, RGS3, SIT1, CAPN5, TNFSF10, SOX8, SH3GL2, IGFBP5, CLEC11A, FRS3, TOM1L2, AR, BCAM, IL23A, ADGRB1, ROR2, NBL1, CARD11, GRIA1, BEX3, CHRNA3, BEX1, PDE1C, CRABP2, PDE1A, ARHGAP19, GATA3, MST1R, ARHGAP15, RASGRP1, ARHGAP22, SCUBE2, PENK, RHBDL1, MAP2K5, ASIC1, CRADD, STAC, TNFSF15, TNFSF12, ARHGAP2…
		GO:0019882	antigen processing and presentation	16	0.693842	8.21373e-06	0.00233681	CD74, HLA-B, HLA-F, RELB, HLA-E, EXT1, HLA-DMA, HLA-DMB, CD8A, HLA-DPB1, HLA-DRA, HLA-DOB, HLA-DQA1, HLA-DRB1, HLA-DPA1, HLA-DQB1
	GO Molecular Function	GO:0005201	extracellular matrix structural constituent	44	1.90807	6.10455e-13	8.92485e-10	COL15A1, COL16A1, TNXB, COL14A1, LAMA4, COL11A2, LTBP4, DPT, FBLN1, LTBP2, AEBP1, THBS2, FBLN2, THSD4, THBS3, COMP, VTN, EFEMP2, HMCN2, COL10A1, CTHRC1, COL24A1, LUM, COL22A1, LAMB4, BGN, PCOLCE, COLQ, COL1A1, MFAP4, COL3A1, COL1A2, COL5A1, COL8A2, COL9A1, ANOS1, COL4A5, COL9A3, TGFBI, CRELD1, COL9A2, AGRN, MXRA5, MATN2
		GO:0030020	extracellular matrix structural constituent conferring tensile strength	20	0.867303	8.86937e-10	6.48351e-07	COL15A1, COL16A1, COL24A1, COL14A1, COL11A2, COL12A1, COL1A1, COL3A1, COL1A2, COL5A1, COL6A2, COL6A1, COL8A2, COL9A1, COL4A5, COL21A1, COL10A1, COL6A6, COL9A3, COL9A2
		GO:0008201	heparin binding	43	1.8647	1.09468e-08	5.33473e-06	FBLN7, RTN4R, NRP2, TNXB, ECM2, PCOLCE2, SERPINE2, LTBP2, PTN, FGF1, THBS2, THBS4, THBS3, COMP, VTN, EFEMP2, CCL8, ADAMTSL5, MDK, LIPH, CTSG, SLIT3, SLIT2, ADAMTS8, FGFBP3, TMEM184A, MPIG6B, APLP1, VEGFB, PCOLCE, SOD3, COLQ, BMP4, NELL2, SMOC2, CXCL10, SFRP1, CXCL11, CCDC80, FGF14, SELL, COL5A1, ANOS1
		GO:0005178	integrin binding	40	1.73461	2.33686e-08	8.54123e-06	COL16A1, TNXB, ECM2, LTBP4, ADAM22, FBLN1, ICAM4, PTN, THY1, FGF1, ITGAL, THBS4, CX3CL1, COMP, VTN, ESM1, ADAMTS13, TNN, TSPAN4, TIMP2, ITGAX, ITGB7, ADAMTS8, JAM2, JAM3, ACTN2, IGF2, NRG1, ISG15, GFAP, FCER2, FERMT1, COL3A1, CXCL12, CD40LG, COL5A1, FAP, JAML, ITGBL1, TGFBI
		GO:0032395	MHC class II receptor activity	9	0.390286	4.96577e-06	0.00145199	HLA-DMA, HLA-DPB1, HLA-DRA, HLA-DOA, HLA-DOB, HLA-DRB1, HLA-DQA1, HLA-DPA1, HLA-DQB1
		GO:0023026	MHC class II protein complex binding	12	0.520382	1.52346e-05	0.00371217	CD74, HLA-DMA, HLA-DMB, HLA-DPB1, HLA-DRA, HLA-DOA, MS4A1, HLA-DOB, HLA-DRB1, HLA-DQA1, HLA-DPA1, HLA-DQB1
		GO:0003823	antigen binding	31	1.34432	2.74262e-05	0.00572816	FCN1, SPON2, IGHM, IGHV3-21, TAPBPL, JCHAIN, IGHG3, IGHG4, IGLV3-25, IGHG1, IGHG2, IGLV1-47, IGLV2-14, IGLV3-21, TRBC2, IGLV1-44, TSPAN4, IGLC3, IGKV3-15, TRDC, IGHV3-7, IGHA1, IGKV3-11, IGHA2, IGKV1-5, TAPBP, MFAP4, IGHD, CD48, IGKV3-20, IGLV3-19
		GO:0005509	calcium ion binding	104	4.50997	5.78775e-05	0.0105771	DGKB, CLSTN1, RASEF, PRF1, GUCA1C, LOXL2, COMP, CDH6, EFEMP2, HPGDS, ENPP2, HMCN2, ENPP3, PAMR1, EYS, HABP2, ACTN2, MYL1, MYL2, ADAM8, MASP1, PADI4, FBLN7, NECAB1, NOTCH3, NECAB3, PCDH15, LTBP4, FBLN1, LTBP2, PCDH12, LTBP3, PCDH19, RASGRP1, FBLN2, SCUBE2, ADAMTS13, CDH23, S100A14, VILL, SYT9, EHD3, SELL, DCHS1, PLCH1, PLCH2, EFCC1, RET, DOC2A, CETN2, CETN3, STAB2, RYR3, SGCE, ADGRE1, FKBP9P1, SGC…
		GO:0005515	protein binding	1248	54.1197	0.000104868	0.0170352	TSKS, EHMT2, SLA2, ALKBH7, SCAMP5, ATP5IF1, IL4I1, CRHBP, FAM110B, DPYSL3, UBASH3A, SAMD12, PKNOX1, WLS, TMEM8B, SAMD11, CHID1, HES7, HEMK1, GBP5, GABARAPL2, UNC5B, DNTTIP1, SETMAR, ZFYVE21, UNC5C, FRS3, TMEM80, EML2, ZNF16, AR, CLDN5, FAM133A, EID3, RBP5, SCO1, PRKAR1B, MYL2, TMEM79, LINC00526, AGTR2, PADI4, SKAP1, NGEF, NLRX1, CRABP2, HHLA3, ABCB4, HPN, GATA6, GATA3, THY1, TAPBPL, PLA2G6, AAAS,…
		GO:0005518	collagen binding	18	0.780572	0.000136333	0.0174594	ACHE, LRRC15, TNXB, PCOLCE2, COL14A1, LUM, PCOLCE, AEBP1, PODN, ANTXR1, ASPN, MRC2, COMP, VTN, CTSK, COL6A2, COL6A1, TGFBI
		GO:0005102	receptor binding	61	2.64527	0.000141478	0.0174594	FCN1, SERPINE2, CLU, CX3CL1, TNFSF13B, HJV, NPPA, TNFSF10, PLXNC1, ERMAP, BTN3A1, HLA-B, APOA1, NRG1, BTN3A3, WNT9A, BTN3A2, HLA-F, GFRA3, EML2, HLA-E, ANO1, AR, ZAP70, STX1B, ANGPTL7, LCK, ANGPTL2, LTB, GAS6, BEX3, BEX1, LAMA4, NXPH4, NTN5, KCNA5, TRAK1, MCHR1, CNPY4, TESPA1, NTF3, FYN, TIGIT, LRRC4B, FZD1, LGI1, WNT10B, GSTM2, TGFB2, DMTN, TNFSF15, RARRES2, TNFSF12, CRTAM, APLN, CD2, MFAP4, CXC…
		GO:0005044	scavenger receptor activity	15	0.650477	0.000143305	0.0174594	LGALS3BP, SCARA3, CD163L1, HPN, STAB2, SSC5D, AGER, LOXL2, VTN, CD6, CD5, ACKR4, ENPP2, HHIPL1, SCARF2
		GO:0042608	T cell receptor binding	7	0.303556	0.00020695	0.0232739	LCK, HLA-DRA, CD3G, FYN, CD3E, HLA-DRB1, HLA-E
		GO:0017147	Wnt-protein binding	11	0.477016	0.000268438	0.0280326	FZD1, SFRP4, SFRP1, FZD2, FRZB, FZD7, APCDD1L, LRP5, ROR2, WLS, CTHRC1
ToppGene	ToppCell Atlas	LV-17	Lymphocyte	73	40.3315	1.371e-46	1.919e-44	EOMES,SLAMF6,AOAH,RHOH,SKAP1,MYBL1,PRDM1,CAMK4,RUNX2,RUNX3,CD2,CD3E,CD247,CD6,CD40LG,CD48,ICOS,CPA3,PCED1B,PPP2R2B,PRKCQ,CTSG,ACAP1,RIPOR2,SYTL2,SIDT1,SPOCK2,ZNF831,JAML,TESPA1,TRAT1,NTM,RGS13,CCDC88C,LEF1,CD96,LINC00861,PLAC8,PYHIN1,MS4A2,FCGR3B,THEMIS,SCML4,SLFN12L,CXCR6,CARD11,TRAF3IP3,SAMD3,FYN,TRERF1,MYO1G,ARHGAP15,TAGAP,STAT4,P2RY10,MMP25-AS1,TRGC2,AKNA,BTN3A1,GZMA,GZMK,HDC,SP140,ZAP70,FCRL…
		LV-13	Vascular_Smooth_Muscle	33	19.2982	2.469e-11	3.457e-09	MCAM,MEOX2,STAMBPL1,C1QTNF7,UNC5C,HES4,NOTCH3,NTRK2,CDH6,L3MBTL4,PCSK2,PDE1A,PDE4C,PCED1B,LINC00670,RGS6,SYTL2,CCDC3,TMEM51,EDNRA,RERGL,P3H2,PLCE1,ANTXR1,SLIT3,SMOC2,ITIH5,TRAF5,COL14A1,WTIP,TMEM51-AS1,TEX41,BCAM
		LV-02	Fibroblast_II	33	17.0103	7.815e-10	1.094e-07	LTBP4,PI16,CCDC80,UNC5C,PODN,PCSK5,SLIT2,SERPINE2,COL1A2,COL3A1,COL6A1,COL6A2,COL12A1,COL15A1,PAMR1,MRC2,LHFPL6,ROBO1,PCOLCE2,MEG3,ABCA10,FBLN1,FBLN2,ANTXR1,BICC1,PDGFD,SMOC2,SULF1,TNXB,PLEKHH2,MIR99AHG,LTBP2,LUM
		LV-07	Pericyte	32	17.2973	9.095e-10	1.273e-07	MCAM,DSCAML1,MEOX2,TMC4,UNC5C,ASTN1,NOTCH3,CDH6,PDE1C,CPE,ASPN,DGKB,RAD51B,ANO1,ADAMTS9-AS1,EDNRA,LHFPL6,CCDC102B,EPHA3,PLCE1,SCN4B,ISYNA1,EGFLAM,DENND2A,ARHGAP15,STAT4,THBS4,FRMD3,IGFBP5,PLXDC1,DTX3,CASC15
		LV-01	Fibroblast_I	30	15.544	3.806e-08	5.329e-06	LTBP4,CCDC80,UNC5C,SLIT2,COL1A2,COL3A1,COL5A1,COL6A1,COL6A2,COL12A1,COL15A1,PAMR1,MAPK10,MRC2,ROBO1,PCOLCE2,MEG3,ABCA10,FBLN2,ANTXR1,BICC1,PDGFD,FYN,NPAS3,SULF1,TNXB,ADAMTS19,PLEKHH2,MIR99AHG,LTBP2
		LV-15	Ventricular_Cardiomyocyte_III	24	13.0435	1.866e-05	0.002612	MAP4,ACTA1,ACTN2,RNF150,SORBS2,LMOD2,MYL2,MYOM2,RABGAP1L,EFNA5,THSD4,ST3GAL6,CDIN1,TMEM71,PXDNL,EXOC6B,LINGO1,ADPRHL1,TNNI3,TNNT1,MYOCD,ASB18,COL21A1,CSRP3
		LV-14	Fibroblast_III	24	12.3711	4.468e-05	0.006255	MN1,TMEM176B,CACNA1G,NTRK2,ROR2,CASP9,PCSK5,SLIT2,DPYSL3,GPC6,MEG3,WT1-AS,ANTXR1,SLIT3,GLI3,MLLT11,NCS1,THBS2,DOK6,BACH2,TTC3,WT1,GJC2,PHLDB2
Enrichr	Hallmark	-	Interferon Alpha Response	35	36.0825	2.73863e-10	1.36931e-08	LGALS3BP;RTP4;IFITM1;SAMD9L;UBA7;UBE2L6;DDX60;IFIT3;IFI44L;IFIT2;OASL;HELZ2;IFIH1;DHX58;EPSTI1;CASP1;TRIM21;GBP4;HERC6;BATF2;CD74;RSAD2;SP110;MX1;IFI44;ISG15;PARP9;PARP12;PSMB9;BST2;CXCL10;CXCL11;SELL;OAS1;IRF7
		-	Interferon Gamma Response	54	27	1.51973e-09	3.79932e-08	LGALS3BP;RTP4;SAMD9L;CXCL9;CIITA;TNFAIP2;UBE2L6;IFIT1;IFIT3;IFI44L;IFIT2;OASL;IFIH1;DHX58;TNFSF10;EPSTI1;CASP1;ITGB7;TRIM21;HERC6;ZBP1;BATF2;RSAD2;SP110;DDX58;HLA-B;TAPBP;OAS2;OAS3;IRF7;IDO1;NLRC5;DDX60;HELZ2;HLA-DMA;STAT4;SLAMF7;HLA-DQA1;GBP4;CD74;MX2;GZMA;MX1;IFI44;ISG15;PARP12;PSMB9;BST2;NFKBIA;CXCL10;CXCL11;IL2RB;XAF1;HLA-DRB1
		-	Epithelial Mesenchymal Transition	53	26.5	4.38344e-09	7.30574e-08	ECM2;COL16A1;SERPINE2;COL12A1;LOXL1;LOXL2;COMP;RGS4;CDH6;EFEMP2;DPYSL3;PMEPA1;SGCG;MMP2;APLP1;BGN;PCOLCE;GREM1;SFRP4;SFRP1;COL6A2;COL8A2;MXRA5;SCG2;MATN2;LRRC15;PCOLCE2;NTM;HTRA1;FBLN1;THY1;THBS2;FBLN2;NT5E;SLIT3;SLIT2;CTHRC1;IL32;JUN;MAGEE1;PRRX1;GADD45A;LUM;VEGFC;COL1A1;COL3A1;COL1A2;CXCL12;FAP;COL5A1;TGFBI;FMOD;SNTB1
		-	Allograft Rejection	46	23	3.52865e-06	4.41082e-05	ACHE;CXCL9;IGSF6;PRF1;CD3G;THY1;CD3E;ITGAL;IL2RG;CD3D;HLA-DMA;HLA-DMB;CCND2;SIT1;STAT4;IL12A;CCR5;HLA-DOA;HLA-DOB;HLA-DQA1;MAP4K1;CD74;CD96;TGFB2;CCL22;TRAT1;IFNGR2;GZMA;CRTAM;GZMB;HLA-E;TAPBP;CD2;ZAP70;CD40LG;CD8B;CD8A;LCK;CD7;IL2RB;IRF7;HLA-DRA;KLRD1;LTB;CD247;FCGR2B
		-	IL-2/STAT5 Signaling	37	18.593	0.00240791	0.0240791	ITIH5;CD83;ODC1;GPR83;CST7;AGER;SOCS2;NT5E;CCND2;PENK;NCS1;TNFSF10;MAP6;CTLA4;ICOS;DCPS;TNFRSF4;PHLDA1;GBP4;WLS;EOMES;RABGAP1L;CISH;APLP1;RHOH;ETV4;ADAM19;TIAM1;CXCL10;SELL;SYT11;COL6A1;IL2RB;TLR7;CD48;LTB;F2RL2
	Descartes	-	Lymphoid cells in Adrenal	84	47.4576	9.49098e-33	1.60398e-30	IGHM;TRAF3IP3;PRF1;CD3G;CD3E;CD3D;BACH2;SIT1;GNLY;TRBC2;TBC1D10C;CCR7;UBASH3A;HLA-DOB;MYBL1;SLFN12L;EOMES;CD96;GBP5;CD52;FCRL3;MATK;SYTL1;THEMIS;RHOH;RUNX3;SYTL3;ZAP70;HSH2D;ACAP1;CD8B;CD8A;LCK;KLRF1;IGHD;MZB1;ADAM8;PTPRCAP;ZNF831;LTB;MS4A1;CARD11;SKAP1;KLRB1;TCF7;CST7;IL2RG;LY9;RASGRP1;PLAC8;TBX21;BTLA;SLAMF7;SLAMF6;TRDC;SPTSSB;KLRC1;ICOS;S1PR5;TIGIT;IL32;P2RY10;TRAT1;PYHIN1;GZMA;CRTAM;SH2D1A;SH…
		-	Lymphoid cells in Placenta	76	49.6732	1.94965e-31	1.64746e-29	IGHM;TRAF3IP3;PRF1;CD3G;CTSW;CD3E;CD3D;OASL;IGHG3;IGHG4;IGHG1;SCML4;GNLY;TRBC2;TBC1D10C;ITGB7;ENPP6;SLFN12L;EOMES;ZBP1;CD96;CD52;THEMIS;RHOH;RUNX3;ZAP70;CD8A;ENAM;LCK;TRAF5;SIDT1;MZB1;PTPRCAP;LTB;CARD11;AKNA;KLRB1;NLRC3;CST7;IL2RG;RASGRP1;TMEM71;ANKRD36BP2;SLAMF6;TRDC;KLRC1;IGHA1;TIGIT;TRGC2;SAMD3;IL32;APOBEC3D;BCL11B;TRAT1;GZMA;CRTAM;SH2D1A;SH2D1B;NKG7;GZMB;GZMH;CD2;GZMK;JSRP1;CD6;CD5;CAMK4;CD7;…
		-	Lymphoid cells in Heart	53	48.1818	1.53237e-21	4.31618e-20	PRF1;CD3G;CD3D;SCML4;SIT1;GNLY;TRBC2;CCR7;UBASH3A;CD96;CD52;FCRL3;MATK;THEMIS;ZAP70;ACAP1;CD8B;LCK;KLRF1;PTPRCAP;MS4A1;CARD11;SKAP1;KLRB1;TCF7;CXCR6;CST7;LY9;RASGRP1;GPA33;TBX21;SLAMF6;KLRC1;ICOS;TIGIT;SAMD3;TRAT1;GZMA;CRTAM;SH2D1A;SH2D1B;NKG7;GZMB;GZMH;GZMK;SELL;CD5;CD7;IL2RB;CD27;LINC00426;PLCH2;LINC00861
		-	Stromal cells in Heart	15	44.1176	1.85509e-06	1.84418e-05	LUM;HTRA3;NRK;DPT;TCF21;FBLN1;PCOLCE;PTN;COL1A1;ISLR;ABCA10;COL1A2;ADAMTS19;EMILIN3;AGTR2
		-	Schwann cells in Heart	21	28.3784	6.74581e-05	0.000542877	ST3GAL6-AS1;ITIH5;NLGN3;TFAP2A;GPR17;TENM3;METRN;IGSF1;COL22A1;ABHD1;BMP8B;OLFML2A;GFRA3;TSPAN11;ANGPTL7;DNLZ;ZNF536;PMP2;XKR4;ASPA;RXRG
		-	Vascular endothelial cells in Heart	8	38.0952	0.00161436	0.00974383	DLL4;ESM1;CA4;APLNR;PKD1L1;C1QTNF9;SLC9C1;APLN
	Azimuth	CL0000623	Natural Killer	10	83.3333	2.25378e-08	4.64932e-06	SPON2;GNLY;PYHIN1;KLRF1;PRF1;SH2D1B;GZMB;NKG7;KLRD1;CD247
		CL0000782	Myeloid Dendritic Type 2	9	90	3.30912e-08	4.64932e-06	HLA-DPB1;FCER1A;HLA-DRA;CD1E;CD1C;IL2RG;HLA-DQA1;HLA-DPA1;HLA-DQB1
		CL0000939	CD56-dim Natural Killer 4	8	80	1.15935e-06	4.07223e-05	GZMK;SELL;IL2RB;TCF7;KLRF1;SPTSSB;TRDC;KLRC1
		CL0001050	CD8+ Effector Memory T	8	80	1.15935e-06	4.07223e-05	GZMK;CD8B;CD8A;NKG7;KLRD1;CST7;TRGC2;GZMH
		CL0001050	CD8+ Effector Memory T 4	8	80	1.15935e-06	4.07223e-05	CD2;CD8B;CD8A;GNLY;THEMIS;GZMB;KLRD1;GZMH
		CL0000451	Dendritic Cell	8	80	1.15935e-06	4.07223e-05	CD74;HLA-DMA;HLA-DPB1;HLA-DRA;HLA-DQA1;HLA-DRB1;HLA-DPA1;HLA-DQB1
		CL0000623	Natural Killer Cell	8	80	1.15935e-06	4.07223e-05	GNLY;KLRF1;PRF1;GZMB;NKG7;KLRD1;CD247;CST7
		CL0002419	Other T Cell	8	80	1.15935e-06	4.07223e-05	GZMK;KLRB1;GZMA;NKG7;TRDC;CST7;CD3D;TRGC2
		CL0000186	Myofibroblast	9	100	1.70417e-06	5.32079e-05	COL1A1;COL3A1;COL1A2;COL12A1;BGN;ITGBL1;TGFBI;ASPN;CTHRC1
		CL0000900	CD8+ Naive T	12	50	3.996e-06	0.000112288	CD2;CD8B;CD8A;GZMA;CRTAM;LEF1;TCF7;GZMB;NKG7;CCR7;CD3E;CD3D
		CL0000939	CD56-dim Natural Killer	7	70	2.41595e-05	0.000522217	SPON2;GNLY;KLRF1;PRF1;GZMB;NKG7;TRDC
		CL0000625	CD8 T	7	70	2.41595e-05	0.000522217	CD8B;CD8A;GZMA;NKG7;CD3G;CD3D;GZMH
		CL0000798	Gamma-Delta T	7	70	2.41595e-05	0.000522217	TRGC1;CD7;NKG7;KLRD1;TRDC;KLRC1;TRGC2
		CL0001050	CD8+ Effector Memory T 1	6	75	5.45039e-05	0.00109397	GZMK;IL32;CD8B;CD8A;NKG7;CST7
		CL0002410	Activated Stellate	6	60	0.000332247	0.00333434	COL1A1;COL3A1;COL1A2;LUM;BGN;CTHRC1
		CL0000766	Basophil/Mast 1	6	60	0.000332247	0.00333434	CPA3;HPGDS;RGS13;KIT;MS4A2;SLC18A2
		CL0000624	CD4 T	6	60	0.000332247	0.00333434	CD2;BCL11B;CD6;TRAT1;CAMK4;LEF1
		CL0001044	CD4+ Effector Memory T 2	6	60	0.000332247	0.00333434	GZMK;CD40LG;CD3G;CD3E;TIGIT;CD3D
		CL0000939	CD56-dim Natural Killer 1	6	60	0.000332247	0.00333434	GNLY;PRF1;GZMB;NKG7;CD3E;CST7
		CL0000939	CD56-dim Natural Killer 2	6	60	0.000332247	0.00333434	SPON2;KLRB1;PRF1;GZMB;NKG7;CST7
		CL0000939	CD56-dim Natural Killer 3	6	60	0.000332247	0.00333434	KLRB1;IL2RB;KLRF1;KLRD1;TRDC;KLRC1
		CL0001050	CD8+ Effector Memory T 2	6	60	0.000332247	0.00333434	CD8B;CD8A;KLRD1;CST7;TIGIT;GZMH
		CL0001050	CD8+ Effector Memory T 3	6	60	0.000332247	0.00333434	GZMK;CD8B;CD8A;GNLY;NKG7;KLRD1
		CL0001050	CD8+ Effector Memory T 5	6	60	0.000332247	0.00333434	CD8B;CD8A;GNLY;GZMB;TRGC2;GZMH
		CL0000625	CD8+ T Cell	6	60	0.000332247	0.00333434	CD8B;CD8A;CD3G;CTSW;CD3E;CD3D
		CL0002399	Conventional Dendritic Cell 2 2	6	60	0.000332247	0.00333434	CD74;HLA-DPB1;FCER1A;CD1C;HLA-DQA1;HLA-DPA1
		CL0000798	Gamma-Delta T 2	6	60	0.000332247	0.00333434	TRGC1;CD3G;TRDC;KLRC1;CD3D;GZMH
		CL0000798	Gamma-Delta T 4	6	60	0.000332247	0.00333434	FCRL6;TRDC;GCSAM;CST7;TIGIT;TRGC2
		CL0001065	Innate Lymphoid Cell	7	50	0.000452883	0.004242	HPGDS;KLRB1;KIT;TRDC;GATA3;TNFRSF4;SOX4
		CL0000938	CD56-bright Natural Killer	7	41.1765	0.00187371	0.0169843	GZMK;SELL;IL2RB;KLRF1;SPTSSB;TRDC;KLRC1
		CL0000934	CD4+ Cytotoxic T	7	53.8462	0.0019933	0.0175037	IL32;GNLY;GZMA;NKG7;CST7;GZMH
		CL0000766	Basophil/Mast	5	50	0.00316067	0.0201852	CPA3;HPGDS;HDC;KIT;MS4A2
		CL0001044	CD4+ Effector Memory T	5	50	0.00316067	0.0201852	GZMK;IL32;KLRB1;GZMA;LTB
		CL0000909	CD8+ Central Memory T 2	5	50	0.00316067	0.0201852	CD8B;CD8A;CTSW;GATA3;LTB
		CL0000909	CD8+ Central Memory T 3	5	50	0.00316067	0.0201852	CD8B;KLRB1;SCML4;CD8A;KLRD1
		CL0000625	CD8+ Memory/Effector T	5	50	0.00316067	0.0201852	IL32;CD8A;NKG7;CD3E;CST7
		CL0000900	CD8+ Naive T 2	5	50	0.00316067	0.0201852	CD8B;CD8A;LEF1;CCR5;SOX4
		CL0000798	Gamma-Delta T 1	5	50	0.00316067	0.0201852	TRGC1;GNLY;KLRD1;TRDC;KLRC1
		CL0000798	Gamma-Delta T 3	5	50	0.00316067	0.0201852	CRTAM;LEF1;TRDC;SOX4;TRGC2
		CL0000785	Intermediate B Cell, Lambda Light Chain	5	50	0.00316067	0.0201852	IGHM;IGHD;IGLC3;MS4A1;CD22
		CL0000788	Naive B Cell, Lambda Light Chain	5	50	0.00316067	0.0201852	IGHM;IGHD;IGLC3;CXCR4;MS4A1
		CL0000786	Plasma Cell	5	50	0.00316067	0.0201852	DERL3;MZB1;IGHA1;ITM2C;JCHAIN
		CL0000895	CD4+ Naive T	7	36.8421	0.00394078	0.024608	PIK3IP1;TRAT1;IL23A;LEF1;TCF7;CCR7;LTB
		CL0000814	Natural Killer T	5	45.4545	0.00524521	0.0320414	CD2;GNLY;CD7;CXCR4;CTSW

## Sheet: Table S8. DCM Down
Table S8. Enrichment analysis of down-regulated DEGs in DCM.
Resource	Category	Term Identifier	Term	Count	%	P Value	Benjamini/Adjusted P-value	Genes
DAVID	GAD Disease Class	-	METABOLIC	701	29.7286	0.00186531	0.00839387	VIT, IPO11, PID1, TFRC, SERPINE1, XYLT1, SMC2, EPS8, ZFYVE28, PREX1, LACTB, NSDHL, UBASH3B, AKT3, NAMPT, DLEU1, PRKCE, REV1, CACNA2D3, INSYN1, HOGA1, CACNA2D4, GAPVD1, PHKA2, DKK1, SYTL4, EML1, CD2AP, KIAA1217, ADCY9, MT-TE, LRATD2, DAAM2, PARD3, AGTR1, ATF6, MT-TK, FREM2, ATF4, UNC119B, NUP205, MTMR2, ABCB1, PDXDC1, ABCB6, MAPKAP1, SHMT1, VPS26C, ENDOD1, IL20RA, VPS26A, PLA2G5, SLC5A1, MEFV, GAT…
		-	CARDIOVASCULAR	580	24.5971	0.000890082	0.00534049	ITSN2, SERPINE1, RAPH1, GPATCH2, XYLT1, MSANTD3, ENO1, DCAF5, EPS8, ZFYVE28, PREX1, UBASH3B, EVA1C, AKT3, NAMPT, AP1S3, CHGB, PRIMA1, PRKCE, CACNA2D3, HUS1, INSYN1, CACNA2D4, SYTL4, KIAA1217, ADCY9, MTHFD2, TEP1, LRATD2, DAAM2, PARD3, AGTR1, SPARCL1, SRFBP1, ATF6, ASF1A, MT-TK, FREM2, GNE, ABCB1, RETSAT, MAPKAP1, SHMT1, SLCO5A1, MEFV, GATA2, HIF1A, SAMSN1, KIAA0040, C3, C5, CRACR2A, SCGB1D2, VTI1…
	GO Biological Processes	GO:0000209	protein polyubiquitination	41	1.73876	1.83514e-06	0.0111815	MARCHF1, UBE3C, CBFB, RNF14, CUL3, RNF180, UBE2D3, FBXO28, UBE3A, UBE2J1, TRIM6, HECTD1, UBE2Q1, UBR5, SPOP, RNF152, MARCHF5, BARD1, AREL1, AKTIP, UBE2E3, UBE2E1, UBE4A, WWP1, BFAR, UBE2G2, RC3H2, TOPORS, KLHL42, RNF41, RNF144B, ITCH, RNF125, UBE2T, PELI1, MDM2, ERCC8, TRIP12, UBE2V1, UBE2K, BIRC2
	KEGG	hsa04066	HIF-1 signaling pathway	30	1.27226	3.74916e-05	0.00894883	CDKN1A, FLT1, TFRC, SERPINE1, SLC2A1, PIK3R3, ENO1, PIK3CB, HIF1A, HK2, HK3, LDHA, AKT3, EIF4EBP1, HMOX1, VHL, ELOC, IL6R, EIF4E, EGLN1, MAP2K1, EDN1, IFNGR1, STAT3, CYBB, ARNT, RPS6KB1, TEK, EIF4E2, TLR4
		hsa01100	Metabolic pathways	233	9.88126	0.000239514	0.0184583	CDA, PANK2, AHCYL1, CMAS, ACSM3, XYLT1, ENO1, NUDT5, NSDHL, C1GALT1C1, PNP, ANPEP, PPAT, NAMPT, PIP4K2A, CHAC2, GLUL, SEPHS2, ALG9, ACSL1, ENTPD5, ENTPD6, ACSL5, HOGA1, ASRGL1, ADCY9, MTHFD2, PLPP3, GNE, MTMR2, RPN2, MAOA, PDE1B, SHMT1, RPN1, MGST1, PLA2G5, MTMR4, GNS, INPP5B, PTDSS1, LDHA, HLCS, RDH11, RDH10, ATP6V0A2, HMOX1, ST3GAL5, PIP5K1B, PCK1, ST3GAL1, HMOX2, ATP6V0A1, PCK2, PDE2A, ALOX15B…
		hsa04150	mTOR signaling pathway	36	1.52672	0.000273051	0.0184583	ATP6V1A, PRKAA1, SEH1L, CAB39L, MAPKAP1, PTEN, PIK3R3, PIK3CB, IKBKB, FLCN, RPS6KA3, NRAS, DEPTOR, RPS6KA2, AKT3, EIF4EBP1, SLC38A9, RNF152, EIF4E, MAP2K1, MIOS, FZD5, CHUK, STRADB, WNT5A, WNT9B, TNFRSF1A, CLIP1, RPS6KB1, RHEB, GRB2, KRAS, LPIN1, SGK1, EIF4E2, SOS1
		hsa04010	MAPK signaling pathway	56	2.37489	0.000910085	0.0344937	FLT1, RASGRF2, ELK1, IKBKB, PPP3CA, RPS6KA3, FGF7, PPP3CC, RPS6KA5, MYC, RPS6KA2, AKT3, KDR, MAP3K8, RAC1, MAP3K6, PDGFRB, PDGFRA, PLA2G4F, MAP2K1, CHUK, IL1R1, CACNA2D3, CACNA2D4, IRAK4, NGF, TGFBR2, EREG, TNFRSF1A, CACNB2, PPM1A, PPM1B, MAPKAPK5, SOS1, ATF4, CACNA1B, STK4, CACNA1E, STK3, RAP1B, NRAS, RAP1A, MAP3K20, PAK2, MAP2K6, GADD45B, MAPK14, GNG12, NR4A1, KRAS, GRB2, TAB2, TEK, MAP3K13, PT…
		hsa04210	Apoptosis	31	1.31467	0.00097637	0.0344937	TUBAL3, XIAP, PIK3R3, ITPR3, PIK3CB, IKBKB, TUBA3E, TUBA1C, NRAS, TUBA3D, TUBA3C, AKT3, CAPN2, CASP2, RIPK1, BID, CTSC, CTSB, MAP2K1, GADD45B, CHUK, TNFRSF10B, TNFRSF10A, CFLAR, NGF, EIF2S1, TNFRSF1A, KRAS, BIRC2, ATF4, BCL2L1
		hsa04068	FoxO signaling pathway	30	1.27226	0.00110979	0.0344937	CDKN1A, PRKAA1, PTEN, PIK3R3, IRS2, PIK3CB, STK4, IKBKB, NRAS, AKT3, PCK1, PCK2, IL10, USP7, MAP2K1, SMAD4, GADD45B, CHUK, STAT3, MAPK14, ATG12, TGFBR2, RBL2, BCL6, CDK2, MDM2, GRB2, KRAS, SGK1, SOS1
		hsa01521	EGFR tyrosine kinase inhibitor resistance	21	0.890585	0.00115241	0.0344937	PDGFRB, PDGFRA, MAP2K1, STAT3, PTEN, PIK3R3, PIK3CB, NRAS, RPS6KB1, AXL, AKT3, KDR, EIF4EBP1, GRB2, KRAS, EIF4E2, SOS1, IL6R, EIF4E, JAK1, BCL2L1
		hsa04931	Insulin resistance	26	1.10263	0.00122463	0.0344937	PRKAA1, PTEN, SLC2A1, PIK3R3, IRS2, PIK3CB, ACACB, IKBKB, RPS6KA3, SOCS3, PPP1CC, RPS6KA2, AKT3, MLX, CD36, PCK1, PPARGC1B, PCK2, CPT1A, PRKCE, GFPT2, STAT3, TNFRSF1A, TBC1D4, RPS6KB1, PPARA
		hsa04920	Adipocytokine signaling pathway	19	0.805768	0.00138328	0.0359652	PRKAA1, CPT1A, CHUK, ACSL1, STAT3, SLC2A1, ACSL5, IRS2, ADIPOR1, ACACB, ADIPOR2, TNFRSF1A, IKBKB, SOCS3, AKT3, CD36, PCK1, PPARA, PCK2
		hsa04120	Ubiquitin mediated proteolysis	31	1.31467	0.00200774	0.0452411	UBE3C, CUL3, UBE2D3, XIAP, CBLB, UBE3A, UBE2J1, SOCS3, COP1, HERC3, HERC2, UBE2Q1, CDC27, UBR5, VHL, ELOC, UBE2E3, UBE2E1, UBE4A, WWP1, UBE2G2, PIAS1, ITCH, MDM2, ERCC8, TRIP12, TRIM37, UBE2K, BIRC2, ANAPC1, CUL4B
		hsa04071	Sphingolipid signaling pathway	27	1.14504	0.00238344	0.0473885	ASAH2, SGMS1, PTEN, PIK3R3, SGMS2, PIK3CB, PPP2CB, NRAS, AKT3, BDKRB2, S1PR3, RAC1, BID, ABCC1, MAP2K1, CERS6, FCER1G, PRKCE, PPP2R5A, PPP2R5D, MAPK14, SGPP2, TNFRSF1A, KRAS, DEGS1, CERS2, NSMAF
	Reactome	R-HSA-446203	Asparagine N-linked glycosylation	69	2.92621	3.70793e-06	0.0063508	ST6GALNAC1, MCFD2, CMAS, NGLY1, MANEA, PPP6C, NANP, TUBA1C, PPP6R3, GNPNAT1, TMED2, MAN1A1, CTSC, NSF, ALG9, LMAN1L, SLC35C1, COG2, ANK3, ARFGAP3, RAD23B, F8, GORASP1, RFT1, TRIM13, ST6GALNAC3, B4GALT6, B4GALT4, SEC22C, GNE, B4GALT5, DCTN5, RAB1A, SEC23A, RPN2, TUBAL3, SAR1B, GOSR2, SEL1L, USO1, RPN1, DERL1, UAP1, TUBA3E, TUBA3D, TUBA3C, MAN2A2, SLC17A5, MLEC, ST3GAL5, CD59, UGGT2, YKT6, UGGT1, S…
		R-HSA-597592	Post-translational protein modification	242	10.2629	6.59481e-06	0.0063508	MDC1, CMAS, DCAF5, DCAF4, PSMD8, H2AC11, C1GALT1C1, HERC2, PSMD5, MYC, DAG1, TRIM25, CHGB, NUP214, ALG9, LMAN1L, SLC35C1, NSMCE2, COG2, YOD1, ANK3, CD109, PSME3, PSME4, TRIM13, SPARCL1, CFTR, GNE, NUP205, SEH1L, RPN2, DCUN1D5, SAR1B, EPAS1, DCUN1D3, RPN1, LYPD5, HIF1A, ART3, C3, ADAMTS15, RHOT1, DPH2, STC2, ARSK, DPH3, MLEC, ST3GAL5, NUP88, APOB, ST3GAL1, BARD1, EDEM3, NUS1, ZRANB1, ICMT, XRCC4, …
ToppGene	ToppCell Atlas	LV-09	Endothelium_I	69	35.0254	1.411e-38	2.469e-37	A2M,NCOA3,SHROOM4,ARHGAP31,ADGRF5,SPARCL1,ANXA3,KIAA1549,FCN3,ADAM15,TMTC2,GIMAP7,CMTM8,NEDD9,MAP3K6,SNTG2,NOSTRIN,OSMR,CPNE8,FOXN3,ABCB1,GFOD1,PIK3C2A,ARHGAP29,PLXNA2,PODXL,CYYR1,RNF144B,AIF1L,PITPNC1,ELMO1,PTPRB,RNF125,RASGRF2,TMTC1,MCTP1,EML1,CALCRL,LRMDA,EPAS1,ERG,F8,SEC14L1,FLT1,SGK1,ABLIM3,MMRN1,ST6GALNAC3,SLCO2A1,CCDC68,CPAMD8,ADGRL4,SYNE2,TACC1,MCF2L,LNX1,DOCK9,TEK,PTPN5,KIAA1217,TPO,RUND…
		LV-08	Macrophage	60	31.25	1.387e-30	1.142e-29	MAN1A1,FMNL2,PREX1,ALOX5,ZSWIM6,MSR1,MYO5A,BCAT1,SKAP2,KYNU,CD53,CD163,RBM47,PLTP,CPM,C1orf162,CR1,CTSB,MTSS1,ELMO1,MARCHF1,MCTP1,LRMDA,SIRPB2,F13A1,PTK2B,MS4A4A,FMN1,MERTK,FKBP5,TFEC,EMB,FPR1,RNF149,SLA,SLC11A1,SAMSN1,LYVE1,MS4A6A,TBXAS1,GPR34,THBS1,SH3PXD2B,TLR2,DAAM2,IRAK3,UBASH3B,PIK3R5,HCLS1,NCKAP1L,VSIG4,CLEC7A,AGFG1,IL17RA,SLC2A9,RBPJ,ITGAM,LAPTM5,IL1R2,PELI1
		LV-01	Fibroblast_I	59	30.5699	1.613e-29	1.129e-28	ADH1B,TC2N,MGST1,SPARCL1,SRPX,AOX1,ARHGAP6,ZFHX3,SLC66A1L,AXL,NID1,C3,BMPER,NOVA1,OPHN1,VIT,PLA2G2A,PLA2G5,COL4A1,SESTD1,SPATA6,AKR1C1,AKR1C2,GFPT2,PID1,CRISPLD2,AKT3,TANK,ECE1,EDNRB,CATSPERB,CALCRL,LGR4,C1RL,CORO2B,ACSM3,FKBP5,FMO2,CARMIL1,CHD9,UGGT2,GALNT15,UAP1,RAB8B,WASF3,MAMDC2,GPX3,NFKBIZ,ADAMTS5,TFPI,TGFBR3,SH3PXD2B,ABCA6,LINC01088,SCARA5,ZBTB16,CDH19,SYTL4,NCOA7
		LV-14	Fibroblast_III	57	29.3814	1.433e-27	7.432e-27	ADCY3,TC2N,MGST1,AOX1,MT1A,ARHGAP6,ATP1B3,GADD45B,AXL,NFIL3,BMPER,ADGRD1,NR4A2,GPRC5A,CCNH,PDGFRB,CTSC,CHD1,COL4A1,ADAMTS4,ADAMTS1,CTH,GFPT2,PID1,CRISPLD2,ECE1,EDNRB,NAMPT,LHFPL2,CATSPERB,ZNF331,SAT1,SLC9B2,USP12,FGF7,FGF10,SLC19A2,CHSY1,CMSS1,ELL2,TMEM184C,UGGT2,UAP1,TSPYL2,STAT3,XYLT1,TACC1,GNAO1,TFRC,THBS1,SH3PXD2B,MEDAG,NR4A1,RNF152,SCARA5,KIF5C,NR4A3
		LV-10	Endothelium_II	56	28.866	1.114e-26	4.873e-26	SHROOM4,ADGRF5,ALPL,ITGA10,NEDD9,PAPSS2,NOSTRIN,OSMR,PIK3C2A,ARHGAP29,PLA2G5,PLXNA2,ADAMTS1,PODXL,SRGN,PITPNC1,ELMO1,PTPRB,AKT3,RASGRF2,ECE1,EVA1C,TMTC1,PLLP,MMRN2,CALCRL,EPAS1,ERG,TMEM132C,PLA1A,FOXC1,GULP1,FLT1,CHSY1,MMRN1,ST6GALNAC3,SLCO2A1,CCDC68,SNTB2,GATA2,TACC1,DOCK9,TEK,PKHD1L1,TIMP3,IRAK3,CEMIP2,WNT9B,CADPS2,IL1R1,IL6ST,SLCO4A1,ADAMTS9,GATA2-AS1,RALGAPA2,ADGRG6
		LV-02	Fibroblast_II	53	27.3196	4.488e-24	1.746e-23	ADH1B,TC2N,MGST1,SPARCL1,SRPX,ZFHX3,IRS2,AXL,NID1,C3,NOVA1,VIT,PLA2G2A,PLA2G5,COL4A1,USP53,SESTD1,SPATA6,PITPNC1,AKR1C1,GFPT2,PID1,CRISPLD2,AKT3,ECE1,CATSPERB,CALCRL,EMP1,LGR4,ACSM3,FKBP5,FMO2,CARMIL1,CHD9,UGGT2,GALNT15,UAP1,XYLT1,MAMDC2,GPX3,NFKBIZ,ADAMTS5,TFPI,TGFBR3,SH3PXD2B,ABCA6,TIMP3,LINC01088,SCARA5,SSH2,ZBTB16,CDH19,NCOA7
		LV-07	Pericyte	44	23.7838	1.024e-17	3.187e-17	MAP1B,ADCY3,AGTR1,SPARCL1,ARHGAP6,SLC39A11,LIN7A,NGF,CD36,CD38,PDGFRB,PLA2G5,FHL5,CPM,RIPOR3,PTEN,DIAPH2,GJC1,STEAP4,CLMN,EPS8,MALAT1,SCN3A,FLT1,SCGN,DENND3,PDZD2,MTHFD2,SLC16A12,GGT5,TACC1,NR2F2,TFPI,TIMP3,DAAM2,PARD3,PACSIN2,GPAT2,RNF152,IMPA2,RAPH1,ADAMTS9,KLHL23,RGL3
		LV-04	Ventricular_Cardiomyocyte_I	36	18.75	1.714e-11	4.138e-11	ACACB,PIP5K1B,NCEH1,MPP3,ANK3,MYOM3,MLIP,ATP2A2,MYH6,NCAM1,CACNB2,SLC7A6,PDE7A,PDK4,PLCL1,PLCXD3,NEXN,TRPM7,TBC1D4,DYNC1I1,EYA4,ESRRG,GREB1L,SRL,ST3GAL1,SLC1A3,PALLD,CSDC2,TMEM178B,PPP1R13B,HADHB,NDRG4,CHPT1,KCND3,ST7,CERS6
		LV-06	Ventricular_Cardiomyocyte_II	31	16.2304	1.565e-08	3.176e-08	ACACB,PIP5K1B,MPP3,ANK3,MYOM3,MLIP,ATP2A2,NEAT1,MYH6,NCAM1,CACNB2,CD36,PDE7A,PDK4,PLCL1,PLCXD3,NEXN,TRPM7,TBC1D4,ESRRG,GREB1L,SRL,SLC1A3,PALLD,PDZD2,TMEM178B,PPP1R13B,HADHB,KCND3,CERS6,ABLIM1
		LV-15	Ventricular_Cardiomyocyte_III	30	16.3043	2.383e-08	4.634e-08	ACACB,MPP3,ANK3,MYOM3,MLIP,NEAT1,NCAM1,CACNB2,CD36,PDE7A,PDK4,PLCL1,PLCXD3,NEXN,TBC1D4,ANKRD2,ACSS3,EYA4,ESRRG,GREB1L,SRL,SLC1A3,PALLD,PDZD2,GBE1,CSDC2,TMEM178B,VCL,SLCO5A1,ABLIM1
		LV-16	Neuronal	25	14.7929	2.164e-06	3.607e-06	GPR155,TMEM132B,ANK3,NCAM1,NPTX2,HSPA12A,PRRG4,CLIC4,SAMHD1,ELMO1,NPNT,AKT3,FIGN,PRIMA1,RHAG,CLMN,RPGR,GULP1,CHL1,SOX2,ABCA6,KIAA1217,GINS3,CDH19,ADGRG6
		LV-13	Vascular_Smooth_Muscle	22	12.8655	7.707e-05	0.0001173	A2M,SPARCL1,ZFHX3,SLC39A11,PDGFRB,PLA2G5,FHL5,NPNT,CLMN,LGR6,EPS8,MALAT1,SORT1,SCN3A,CARMIL1,FRK,MTHFD2,TBC1D1,PACSIN2,ADAMTS9,KLHL23,RGL3
Enrichr	Hallmark	-	mTORC1 Signaling	69	34.5	2.41037e-17	1.20518e-15	ERO1A;CDKN1A;TES;TFRC;GBE1;UBE2D3;SLC2A1;SLA;ATP2A2;PLOD2;TMEM97;ENO1;SLC7A11;HK2;PNP;NAMPT;ME1;CTSC;FADS1;ACTR3;ACTR2;G6PD;ELOVL5;IFRD1;CACYBP;UCHL5;ACLY;MTHFD2;PPA1;PSME3;ETF1;BCAT1;SKAP2;IDI1;RAB1A;NUP205;PSMD12;RPN1;USO1;PIK3R3;STC1;SLC1A5;HMGCR;ADIPOR2;AURKA;LDHA;NFIL3;RDH11;PRDX1;SSR1;SC5D;ABCF2;YKT6;CYB5B;EDEM1;IDH1;TXNRD1;GSR;DHCR24;CCT6A;RIT1;UFM1;COPS5;CTH;CCNG1;NMT1;POLR3G;DHCR7;GLA
		-	Androgen Response	30	30	7.84713e-07	1.96178e-05	SRP19;IDI1;SLC26A2;STEAP4;ABHD2;NGLY1;UAP1;HMGCR;SAT1;UBE2J1;RPS6KA3;HERC3;ADAMTS1;PTK2B;SLC38A2;FADS1;NKX3-1;ABCC4;ELOVL5;GSR;DHCR24;MERTK;ELL2;H1-0;PIAS1;SPCS3;AZGP1;GPD1L;SGK1;FKBP5
		-	IL-6/JAK/STAT3 Signaling	26	29.8851	4.52139e-06	6.67137e-05	ACVRL1;PIK3R5;SOCS3;PIM1;CD38;HMOX1;MAP3K8;CD36;A2M;IL13RA1;CCR1;IL15RA;IL1R1;IFNGR1;IL1R2;STAT3;PLA2G2A;OSMR;IL17RB;TNFRSF1A;IL17RA;GRB2;IL6ST;IL18R1;TLR2;IFNAR1
		-	Estrogen Response Early	46	23	5.3371e-06	6.67137e-05	LAD1;FOXC1;SLC26A2;SLC22A5;PEX11A;ABHD2;SLC1A1;ENDOD1;ISG20L2;SLC2A1;AQP3;PRSS23;RAPGEFL1;PAPSS2;SLC7A2;AFF1;SEC14L2;ABLIM1;DEPTOR;PODXL;MYC;RPS6KA2;STC2;NRIP1;CCN5;SLC19A2;TGM2;KLF10;OPN3;ELOVL5;ITPK1;GFRA1;KLF4;IL17RB;MED13L;OLFM1;ADCY9;ELF3;ESRP2;SCNN1A;CHPT1;DHCR7;IL6ST;GLA;FRK;FKBP5
		-	Xenobiotic Metabolism	44	22	2.73968e-05	0.000273968	CDA;AHCY;RETSAT;MAOA;SAR1B;SERPINE1;ATP2A2;ABHD6;TMEM97;SLC1A5;NDRG2;ARPP19;PTS;PAPSS2;ETS2;KYNU;PDK4;HMOX1;AOX1;MAN1A1;CD36;ACP1;ABCC3;NQO1;ARG2;GCKR;ABCC2;IL1R1;ELOVL5;ENTPD5;IDH1;SSR3;GSR;AKR1C3;AKR1C2;PGD;GNMT;TNFRSF1A;UGDH;NPC1;NMT1;TMBIM6;BCAT1;GART
		-	Protein Secretion	25	26.0417	8.89924e-05	0.000628787	STX12;SGMS1;GOSR2;USO1;ATP1A1;RPS6KA3;LAMP2;TMED2;YKT6;CTSC;ARFGEF1;ARFGEF2;CAV2;COG2;ADAM10;OCRL;AP3B1;ARFGAP3;ARCN1;TMX1;ZW10;YIPF6;RAB9A;VAMP4;GLA
		-	TNF-alpha Signaling via NF-kB	42	21	0.000125757	0.000628787	CDKN1A;SERPINE1;IRS2;TANK;SAT1;ETS2;SOCS3;SNN;DRAM1;NFIL3;MYC;KYNU;NAMPT;MAP3K8;KLF10;TGIF1;IL15RA;EDN1;GADD45B;RIPK2;GFPT2;CFLAR;KLF4;SERPINB8;FOSL2;FOSL1;NR4A2;NR4A1;YRDC;KLF6;NR4A3;BCL6;GPR183;MAFF;KLF9;PTX3;PLPP3;SGK1;IL6ST;BIRC2;TLR2;B4GALT5
		-	Myc Targets V1	42	21	0.000125757	0.000628787	DDX21;PWP1;GSPT1;PSMD8;SYNCRIP;LDHA;CDC45;MYC;FAM120A;DHX15;BUB3;KPNA2;ACP1;EIF4E;TOMM70;H2AZ1;CCT2;STARD7;EIF1AX;CBX3;PABPC4;IFRD1;UBE2E1;CTPS1;DEK;EIF2S1;RAD23B;SRPK1;GNL3;COPS5;TFDP1;XPOT;APEX1;TCP1;CDK2;EIF3J;POLE3;HDGF;SNRPA1;ETF1;PABPC1;ABCE1
		-	Inflammatory Response	42	21	0.000125757	0.000628787	CDKN1A;CALCRL;CD82;SERPINE1;PTAFR;FPR1;ATP2A2;SGMS2;PSEN1;MEFV;HIF1A;SLC7A1;PVR;SLC7A2;PIK3R5;MYC;NAMPT;HAS2;CD55;IL10;IL15RA;MSR1;EDN1;FZD5;SLC31A2;IL1R1;RIPK2;SLC31A1;SLC11A2;CYBB;OSMR;SELE;EREG;MARCO;RNF144B;KLF6;AXL;GPR183;ITGA5;IL18R1;TLR2;IFNAR1
		-	heme Metabolism	42	21	0.000125757	0.000628787	ISCA1;ALDH1L1;TFRC;ABCB6;ENDOD1;SLC2A1;SLC7A11;ADIPOR1;AQP3;ADD1;NUDT4;C3;SDCBP;SEC14L1;CDC27;LAMP2;DCAF10;MARK3;ATP6V0A1;CTSB;HTATIP2;SLC11A2;MOCOS;FOXJ2;FBXO34;VEZF1;BPGM;GAPVD1;H1-0;ELL2;TENT5C;KLF3;KAT2B;MFHAS1;XK;ARL2BP;SYNJ1;RHAG;HDGF;ATG4A;GCLM;TNRC6B
		-	E2F Targets	41	20.5	0.000258149	0.0011734	PRIM2;NUP205;CDKN1A;TFRC;SHMT1;CSE1L;PDS5B;PPM1D;IPO7;GSPT1;AURKA;POLD3;SYNCRIP;RACGAP1;UBR7;MYC;CHEK1;KPNA2;POLE;LBR;BARD1;H2AZ1;GINS3;HUS1;CTPS1;DEK;SSRP1;PAICS;EIF2S1;MMS22L;POLA2;PHF5A;MELK;NASP;MTHFD2;ZW10;UBE2T;TIMELESS;RAD1;ASF1A;SPC24
		-	PI3K/AKT/mTOR Signaling	25	23.8095	0.000403506	0.00168127	CDKN1A;RALB;YWHAB;CAB39L;MAPKAP1;UBE2D3;PTEN;SLC2A1;SLA;PIK3R3;RPS6KA3;PRKAR2A;RIPK1;RAC1;EIF4E;MAP2K6;ACTR3;ACTR2;PLA2G12A;IRAK4;NGF;TNFRSF1A;RIT1;CDK2;GRB2
		-	Fatty Acid Metabolism	33	21.1538	0.000698749	0.00249553	IDI1;SLC22A5;ACSM3;RETSAT;MAOA;RAP1GDS1;HSD17B4;HSD17B11;HSD17B7;ADIPOR2;ACAT2;PTS;PTPRG;NSDHL;LDHA;RDH11;ME1;HMGCS2;CD36;GLUL;H2AZ1;CPT1A;ACSL1;ELOVL5;IDH1;ACSL5;DHCR24;PRDX6;HADHB;UGDH;APEX1;PPARA;METAP1
		-	IL-2/STAT5 Signaling	39	19.598	0.000902838	0.00293188	PHTF2;ABCB1;AHCY;AHNAK;NOP2;FURIN;SLC1A5;HK2;SHE;IL1RL1;PNP;NFIL3;MYC;NFKBIZ;PIM1;SH3BGRL2;MAP3K8;SLC39A8;TGM2;IL10;POU2F1;GADD45B;IFNGR1;IL1R2;NCOA3;SWAP70;PTCH1;EMP1;FAM126B;HOPX;KLF6;CDCP1;MAFF;PLIN2;SMPDL3A;IL18R1;CDC42SE2;SLC29A2;BCL2L1
		-	Adipogenesis	39	19.5	0.00099684	0.00293188	PPP1R15B;RETSAT;GBE1;ITSN1;BAZ2A;SLC1A5;TANK;ADIPOR2;GPHN;AGPAT3;C3;BCL2L13;GPAT4;ME1;CD36;DLAT;DRAM2;YWHAG;CHUK;IFNGR1;GPX3;IDH1;CYP4B1;ATP1B3;SLC5A6;ACLY;PPM1B;BCL6;COL4A1;LPCAT3;NMT1;CMPK1;SPARCL1;PPARG;PLIN2;ANGPTL4;CD302;DHCR7;TKT
		-	Estrogen Response Late	39	19.5	0.00099684	0.00293188	SERPINA3;FOXC1;SLC26A2;SLC22A5;ABHD2;LAMC2;PRSS23;RAPGEFL1;PAPSS2;AFF1;SERPINA5;IMPA2;RPS6KA2;NRIP1;CCN5;HMGCS2;JAK1;UNC13B;OPN3;ELOVL5;CAV1;ITPK1;EMP2;KLF4;IL17RB;ASS1;UGDH;OLFM1;TSPAN13;SCNN1A;PLXNB1;CHPT1;DHCR7;SGK1;IL6ST;S100A9;GLA;FRK;FKBP5
		-	Apoptosis	31	19.2547	0.00378851	0.00996975	CDKN1A;RETSAT;XIAP;NEDD9;PSEN1;SAT1;ADD1;HMOX1;TIMP3;CD38;CASP2;SC5D;BID;PDGFRB;GADD45B;GPX3;IFNGR1;CAV1;GSR;EMP1;CFLAR;H1-0;EREG;SMAD7;DNAJC3;TGFBR3;CTH;MADD;CDK2;ETF1;BCL2L1
		-	Hypoxia	36	18	0.00604866	0.0151216	ERO1A;ERRFI1;SRPX;CDKN1A;TES;GBE1;SERPINE1;SLC2A1;STC1;IRS2;ENO1;RBPJ;HK2;LDHA;UGP2;NFIL3;STC2;NOCT;CCN5;PIM1;HMOX1;PGM2;VHL;PCK1;TGM2;CAV1;HS3ST1;JMJD6;FOSL2;SAP30;TPST2;KLF6;MAFF;PLIN2;ANGPTL4;TMEM45A
		-	Reactive Oxygen Species Pathway	12	24.4898	0.00977815	0.0222842	NQO1;HHEX;G6PD;ABCC1;GPX3;PRDX1;TXNRD1;GSR;MGST1;GCLM;PRDX6;HMOX2
		-	Glycolysis	35	17.5	0.0103794	0.022564	ERO1A;ABCB6;STC1;PLOD2;IRS2;ENO1;ARPP19;HS6ST2;HK2;AURKA;NANP;PPP2CB;NSDHL;LDHA;UGP2;STC2;ME1;PGM2;QSOX1;IL13RA1;G6PD;IDH1;COG2;MERTK;PHKA2;SAP30;NASP;ELF3;CTH;ANGPTL4;DSC2;GALK2;B4GALT4;GNE;SLC25A13
	Azimuth	UBERON0001638	Vein	6	50	0.00129171	0.240437	SRPX;PTPRB;SLCO2A1;PRSS23;PLA1A;TGM2
		CL0002144	Capillary Intermediate 2	5	50	0.00338644	0.240437	WWTR1;EPAS1;YWHAB;ARHGAP29;SRSF11
		CL0002144	Capillary Intermediate	5	50	0.00338644	0.240437	ACVRL1;WWTR1;EPAS1;IPO7;SRSF11
		CL0000669	Pericyte	5	41.6667	0.00869602	0.463063	PDGFRB;COL4A1;TACC1;NID1;KCNK3
		UBERON0001982	Capillary	5	38.4615	0.0127803	0.544442	THBD;FCN3;EPAS1;PODXL;NOSTRIN
		UBERON0001473	Lymphatic	4	40	0.0223246	0.594393	MMRN1;TIMP3;PKHD1L1;TFPI

## Sheet: Table S9. DCM Meta GSEA Up
Table S9. Gene set enrichment analysis of up-regulated DEGs in meta-DCM using DAVID
Category	Term	Count	%	P Value	Benjamini/Adjusted P-value	Genes
GAD_DISEASE_CLASS	CARDIOVASCULAR	913	20.7925	0.0187843	0.0892254	HTR4, ISM1, CRHBP, LIPC, LURAP1L, CYP2D6, AKT2, TMEM8B, CCBE1, TSTD3, UNC5C, UPB1, ZNF16, AR, SLC5A7, RFX8, MYL2, VOPP1, IDNK, NGEF, CFAP61, HPN, GATA6, PDGFA, CLCNKA, GATA3, THY1, OAZ1, PLA2G7, MRPL10, HACD4, SULT1A1, HSD11B2, PCNX2, ADAMTS13, IGF2-AS, PDGFD, KCNMB1, PDGFC, SYNDIG1, KCNMB4, LINC00310, RHBDL1, ZBTB7C, HEXIM2, GSTM2, HLA-DRB5, CADM1, COL24A1, ABCA3, ABCA4, APCDD1L, BTBD16, NR2F1, …
KEGG_PATHWAY	hsa04072:Phospholipase D signaling pathway	47	1.07037	0.000212592	0.0251783	PTGFR, DGKE, SHC2, ARF1, DGKB, LPAR2, PDGFA, PIK3CD, LPAR4, GRM1, ADCY6, PLD2, ADCY5, AGPAT4, CYTH3, GRM2, CYTH2, CYTH4, RRAS, CXCR1, AKT2, PDGFD, PDGFC, GRM8, CXCR2, PLCG2, FYN, PLCG1, HRAS, MAPK3, PLA2G4C, F2R, AVPR2, RRAS2, TSC2, PRKCA, F2, DGKZ, DNM1, AGT, DNM3, DGKQ, KIT, GNAS, MS4A2, PLCB2, DGKI
	hsa04660:T cell receptor signaling pathway	36	0.819859	0.000220862	0.0251783	ITK, PIK3CD, CD3G, CD3E, RASGRP1, CD3D, TNF, PAK1, AKT2, CTLA4, FYN, PLCG1, PAK3, ICOS, HRAS, MAPK3, PAK4, NFATC1, MAPK12, VAV2, MAPK10, MAPK11, ZAP70, CD4, TEC, CD40LG, CD8B, LCK, CD8A, CDK4, CD28, PRKCQ, CD247, NFKBIE, CARD11, LAT
	hsa04020:Calcium signaling pathway	67	1.52585	0.000567832	0.0485496	RYR1, OXTR, CALML6, HTR2B, ATP2A3, ADRA1D, ATP2A1, HTR2A, HTR4, FGF1, GRM1, RYR3, SLC8A2, CYSLTR1, EDNRA, PLCZ1, FGF9, PLCE1, PRKACA, LHCGR, TNNC1, MST1, TNNC2, F2R, TACR2, PRKCA, ADORA2B, ORAI3, VDAC3, SLC25A5, PLCB2, CAMK2B, PTGFR, PDE1A, CAMK2A, PDGFA, CXCR4, CACNA1D, MST1R, CACNA1G, TBXA2R, PDGFD, PDGFC, PLCG2, PLCG1, NTRK1, NTRK2, NOS2, ATP2B4, VEGFB, GRIN2C, MCOLN2, GRIN2D, TPCN1, P2RX7, FG…
REACTOME_PATHWAY	R-HSA-1474244~Extracellular matrix organization	102	2.32293	1.34606e-08	2.78366e-05	COL16A1, COL12A1, TNC, LOXL3, LOXL4, ICAM4, LOXL1, LOXL2, COMP, EFEMP2, CAPN8, EFEMP1, CAPNS1, CAPN6, TNN, BSG, CAPN5, PHYKPL, P3H2, PRKCA, PCOLCE, P3H3, ADAM19, ADAM12, COL8A2, COL4A5, COL8A1, ADAM8, CD151, SDC2, SDC3, HTRA1, LTBP4, PDGFA, FBLN1, LTBP2, LTBP3, FBLN2, LTBP1, FBLN5, VTN, ADAMTS14, SERPINH1, TGFB2, CRTAP, TGFB1, COL24A1, TGFB3, GDF5, BMP4, COL1A1, COL1A2, COL5A1, P4HA3, COL9A1, SDC…
	R-HSA-1566948~Elastic fibre formation	25	0.569346	6.58358e-07	0.000680742	ITGB5, LOXL3, LTBP4, LOXL4, FBLN1, LTBP2, LTBP3, LTBP1, FBLN2, FBLN5, LOXL1, LOXL2, VTN, EFEMP2, EFEMP1, EMILIN3, TGFB2, TGFB1, TGFB3, GDF5, BMP4, MFAP4, MFAP2, ITGA8, FBN1
	R-HSA-2129379~Molecules associated with elastic fibres	21	0.478251	7.38793e-06	0.00396548	TGFB2, TGFB1, ITGB5, TGFB3, LTBP4, FBLN1, LTBP2, LTBP3, GDF5, LTBP1, FBLN2, FBLN5, BMP4, MFAP4, VTN, EFEMP2, EFEMP1, MFAP2, ITGA8, EMILIN3, FBN1
	R-HSA-3560782~Diseases associated with glycosaminoglycan metabolism	22	0.501025	7.67018e-06	0.00396548	CHST6, B3GAT3, LUM, HEXB, SDC2, HEXA, SDC3, OMD, BGN, EXT1, EXT2, VCAN, GPC1, OGN, SDC1, CSPG5, CHST14, AGRN, FMOD, GPC6, B4GALT7, ST3GAL3
	R-HSA-1650814~Collagen biosynthesis and modifying enzymes	29	0.660442	3.49226e-05	0.014444	COL18A1, COLGALT2, COL16A1, PCOLCE2, COL14A1, COL11A2, COL12A1, ADAMTS14, SERPINH1, COL10A1, CRTAP, COL24A1, COL22A1, P3H2, PCOLCE, P3H3, COL1A1, COL3A1, COL1A2, COL5A1, P4HA3, COL7A1, COL8A2, COL9A1, COL4A5, COL8A1, COL21A1, COL9A3, COL9A2
	R-HSA-1474290~Collagen formation	35	0.797085	6.57132e-05	0.0226492	COL18A1, COLGALT2, CD151, COL16A1, PCOLCE2, COL14A1, COL11A2, COL12A1, LOXL3, LOXL4, LOXL1, LOXL2, ADAMTS14, SERPINH1, COL10A1, CRTAP, COL24A1, COL22A1, P3H2, PCOLCE, P3H3, MMP9, COL1A1, COL3A1, COL1A2, COL5A1, P4HA3, COL7A1, COL8A2, COL9A1, COL4A5, COL8A1, COL21A1, COL9A3, COL9A2
	R-HSA-1793185~Chondroitin sulfate/dermatan sulfate metabolism	23	0.523799	9.44227e-05	0.0278952	CHPF, IDUA, B3GAT3, HEXB, SDC2, B3GAT2, HEXA, SDC3, B3GAT1, XYLT2, BGN, VCAN, CHST11, CHST12, GPC1, HYAL3, SDC1, CSPG5, CHSY3, CHST14, AGRN, GPC6, B4GALT7
	R-HSA-3781865~Diseases of glycosylation	48	1.09315	0.000174596	0.0416459	SEMA5A, GALNT12, SEMA5B, SPON2, GALT, THSD7B, HEXB, SDC2, HEXA, SDC3, POMT1, MPI, THSD1, ADAMTS10, LFNG, ADAMTS14, ADAMTS13, ADAMTSL5, ADAMTS19, GPC1, ADAMTSL3, ADAMTSL2, MUC13, CHST14, ADAMTS8, GPC6, ST3GAL3, CTSA, CHST6, LUM, B3GAT3, OMD, ALG14, BGN, DOLK, MUC3A, EXT1, DPM1, EXT2, DPM3, VCAN, OGN, SDC1, CSPG5, MAN1B1, FMOD, AGRN, B4GALT7
	R-HSA-1630316~Glycosaminoglycan metabolism	43	0.979276	0.000181244	0.0416459	B4GALT2, CEMIP, SLC26A1, CHPF, IDUA, HEXB, SDC2, HEXA, SDC3, XYLT2, STAB2, SLC9A1, SGSH, CHST11, CHST12, GPC1, HYAL3, HAS3, CHSY3, ST3GAL6, CHST14, GUSB, GPC6, ST3GAL3, HS3ST3B1, CHST6, LUM, B3GAT3, B3GAT2, B3GAT1, OMD, BGN, EXT1, EXT2, VCAN, GLB1L, OGN, SDC1, CSPG5, FMOD, AGRN, CHST5, B4GALT7
	R-HSA-202433~Generation of second messenger molecules	17	0.387156	0.000331548	0.0647375	ITK, HLA-DRB5, CD3G, CD3E, CD3D, ENAH, ZAP70, PAK1, CD4, LCK, PLCG2, EVL, CD247, PLCG1, PAK3, LAT, HLA-DQB2
GOTERM_BP_DIRECT	GO:0030198~extracellular matrix organization	58	1.32088	3.1832e-07	0.00230305	COL18A1, COL16A1, OLFML2B, ECM2, COL14A1, POMT1, OLFML2A, TNF, MMP24, ADAMTSL5, ADAMTSL3, ADAMTSL2, COL10A1, ADAMTS8, POSTN, MMP2, APLP1, MMP9, CCDC80, MMP16, MMP15, MMP23B, MMP17, COL8A2, ITGA8, COL4A5, COL8A1, VWA1, MATN2, COL11A2, PAPLN, FBLN1, FBLN2, ADAMTS10, VTN, ADAMTS14, PRDX4, EGFLAM, ADAMTS13, ADAMTS19, ABI3BP, SPOCK2, COL24A1, COL22A1, KAZALD1, COLQ, GFAP, COL1A1, SMOC2, COL3A1, COL1A2…
	GO:0007169~transmembrane receptor protein tyrosine kinase signaling pathway	47	1.07037	3.21464e-06	0.00891881	DDR1, PTPRT, CSF1R, SHC2, TRADD, MST1R, CD3E, IGF1R, EFS, NTF3, BLNK, STAP1, FYN, EPHB2, SAMD12, SAMD10, EPHB3, SH2B1, NTRK1, EPHA5, NTRK2, EPHA7, TRAT1, BDNF, TNK2, IL31RA, LMTK2, NRG1, FRS3, GFRA2, DOK1, CNKSR1, ZAP70, CD4, CD8B, DOK4, DOK5, LCK, CD8A, CD7, KIT, ROR2, EPHA1, FGFR3, FGFR2, BCAR1, EPHA3
	GO:0060271~cilium assembly	69	1.5714	3.69819e-06	0.00891881	SPAG16, GALNT11, CEP126, ONECUT2, CEP164, CBY1, PTPN23, HSPB11, IFT52, TCTN3, WDR90, TMEM107, TCTN1, CCDC96, TEKT3, CFAP43, CEP290, CC2D2A, BBS5, BBS4, OFD1, IFT140, CCDC113, CEP131, ARMC9, RFX2, NME5, DYNLL1, DYNLL2, CFAP221, IFT43, TMEM216, RFX4, NME8, CFAP58, CFAP54, IFT46, CFAP53, INTU, FAM149B1, DNAH5, FBF1, RAB23, KIAA0753, FLNA, ZNF423, CFAP20, BBS2, GSN, CFAP70, RABL2B, FHDC1, TMEM231, IF…
	GO:0030199~collagen fibril organization	27	0.614894	5.25438e-06	0.00950385	FKBP10, FOXC2, COLGALT2, COL14A1, COL11A2, COL12A1, LOXL3, LOXL4, DPT, LOXL1, LOXL2, COMP, ADAMTS14, SERPINH1, TGFB2, CRTAP, LUM, P3H4, EXT1, GREM1, COL1A1, COL3A1, SFRP2, COL1A2, COL5A1, VIPAS39, FMOD
GOTERM_MF_DIRECT	GO:0005515~protein binding	2653	60.419	1.11864e-24	2.4543e-21	TSKS, POP5, ALKBH7, ACCS, HTR4, FAM110A, CRHBP, ENDOV, ALKBH4, CAPNS1, LURAP1L, AKT2, FAM110B, DPYSL3, VSTM4, PKNOX1, PRKACA, WLS, EXOC3-AS1, WDR83OS, HEMK1, ZNF18, ZNF19, UNC5C, LDOC1, FRS3, ZNF16, CH25H, SCO1, FEZ1, DDIT3, ORAI3, RABL3, SF1, EXD3, NLRX1, CRABP2, NPRL2, FAXDC2, NPRL3, GATA6, PDGFA, GATA3, PLA2G6, ADAMTS10, C12ORF57, SULT1A1, RHOT2, ADAMTS13, EPB41L1, PDGFC, SYNDIG1, PRELID3A, TO…
	GO:0005201~extracellular matrix structural constituent	58	1.32088	1.44946e-09	1.59006e-06	COL18A1, ECM1, COL16A1, COL14A1, TNC, COMP, EFEMP2, EFEMP1, HMCN2, COL10A1, EDIL3, TECTA, POSTN, BGN, PCOLCE, MUC3A, COL8A2, COL4A5, COL8A1, VWA1, CRELD1, MXRA5, MATN2, LAMA4, COL11A2, LTBP4, DPT, FBLN1, LTBP2, AEBP1, FBLN2, LTBP1, THBS3, VTN, ABI3BP, IGFBP7, CTHRC1, COL24A1, LAMB2, LUM, COL22A1, LAMB4, COLQ, COL1A1, MFAP4, COL3A1, CD4, COL1A2, COL5A1, CILP, MFAP2, MGP, COL9A1, COL9A3, TGFBI, COL…
	GO:0005044~scavenger receptor activity	25	0.569346	3.57908e-06	0.0026175	COLEC12, LGALS3BP, SCARB1, MEGF10, HPN, LOXL3, STAB2, LOXL4, AGER, CXCL16, LOXL2, VTN, ENPP2, ENPP1, SCARF2, SCARF1, SCARA3, SSC5D, PRG4, TMPRSS13, CD6, CD5, ACKR4, HHIPL1, ACKR2

## Sheet: Table S10. DCM Meta GSEA Down
Table S10. Gene set enrichment analysis of down-regulated DEGs in meta-DCM using DAVID
Category	Term	Count	%	P Value	Benjamini/Adjusted P-value	Genes
GAD_DISEASE_CLASS	METABOLIC	1409	29.2324	0.00134552	0.00605485	ATF2, PGAP1, PID1, TFRC, F11R, LIPA, ZFYVE28, PREX1, ZC3H12C, LACTB, NSDHL, PSMD7, UBASH3B, LIPG, AKT3, PWWP2A, BBX, MEF2A, STARD4, RBFOX1, PRKAB2, TYW3, CACNA2D3, DNTTIP2, FRS2, CACNA2D4, GAPVD1, PHKA2, EML1, SND1, CD2AP, MTHFD1, TFR2, AGTR1, CYP2E1, ATF6, CLOCK, OPTN, ATF4, UNC119B, MTMR2, ABCB1, ABCB6, SHMT2, IL20RA, AGAP1, MTMR9, MRPL15, BAZ2B, GATA2, MTMR7, C3, HSD11B1, FAM221A, ADAMTS15, C5…
	CARDIOVASCULAR	1153	23.9212	0.00106972	0.00605485	ATF1, ITSN2, ATF2, LIPA, ZFYVE28, PREX1, ZC3H12C, TBK1, UBASH3B, LIPG, AKT3, BBX, MEF2A, GABARAPL1, STARD4, RBFOX1, PRKAB2, CXADR, TYW3, ZNF281, NGDN, CACNA2D3, RFX3, FRS2, CACNA2D4, BCR, MTHFD1, MTHFD2, TFR2, RUFY3, ZC3H11A, AGTR1, SPARCL1, CYP2E1, ATF6, ZNF275, ABCB1, CDCA2, CEP85L, AGAP1, FPR3, SLCO5A1, MRPL15, BAZ2B, GATA2, KIAA0040, C3, HSD11B1, C5, GRPEL1, C7, SCGB1D2, KCNQ1OT1, EPB41L3, VT…
KEGG_PATHWAY	hsa04218:Cellular senescence	72	1.49378	9.17378e-09	3.16495e-06	RB1, LIN54, CDKN1A, MRE11, TRAF3IP2, SERPINE1, PIK3CB, CALML4, FOXM1, ETS1, PPP1CB, PPP3CA, PPP1CC, PPP3CB, PPP3CC, MYC, AKT3, CHEK1, CAPN2, MYBL2, NBN, BTRC, MAP2K1, HUS1, SIRT1, TGFBR2, RBL2, RBL1, PIK3CA, CCNE1, MAPKAPK2, RAF1, SLC25A4, LIN37, PIK3R3, ITPR2, ITPR3, FOXO3, FOXO1, ZFP36L2, CCNB3, CCNB2, NRAS, PPP3R1, RBBP4, EIF4EBP1, E2F2, MAPK1, TRPM7, E2F3, E2F4, MAP2K6, SMAD3, GADD45B, MAPK14…
	hsa04910:Insulin signaling pathway	64	1.3278	3.88603e-08	6.7034e-06	IRS1, INPPL1, PRKAG1, PRKAG2, IRS2, CBLB, PIK3CB, PYGL, CALML4, ELK1, HK2, CRKL, GYS2, PPP1CB, HK3, PPP1CC, AKT3, PRKAB2, PRKCI, MAP2K1, PDPK1, PHKA2, PPP1R3F, PIK3CA, PPP1R3B, PPP1R3D, RAPGEF1, RAF1, EIF4E2, SOS1, FBP1, CRK, SOS2, RHOQ, PRKAA1, SHC3, SHC1, PIK3R3, PPP1R3A, CBL, ACACB, FOXO1, SOCS3, MAPK9, NRAS, INPP5A, PRKAR2A, MKNK2, EIF4EBP1, MAPK1, PCK1, PPARGC1A, EIF4E, SOCS4, PCK2, PTPN1, B…
	hsa04068:FoxO signaling pathway	57	1.18257	3.91446e-06	0.00026523	CDKN1A, IRS1, SETD7, PRKAG1, PRKAG2, IRS2, PIK3CB, AKT3, EP300, IL10, GABARAPL1, PRKAB2, USP7, MAP2K1, CHUK, PDPK1, SIRT1, ATG12, TGFBR2, RBL2, PIK3CA, RAF1, SGK1, SOS1, SOS2, PRKAA1, PIK3R3, FOXO4, FOXO3, STK4, FOXO1, EGFR, CCNB3, CCNB2, MAPK9, NRAS, S1PR1, MAPK1, PCK1, PCK2, CDKN2D, SMAD4, SMAD3, GADD45B, HOMER1, EGF, BNIP3, STAT3, BRAF, MAPK14, SOD2, MAPK13, IL6, BCL6, CDK2, MDM2, KRAS
	hsa04141:Protein processing in endoplasmic reticulum	67	1.39004	3.37682e-05	0.00130837	ERO1A, ERO1B, TRAM1, UBXN2A, UBE2D2, UBE2D3, NGLY1, UBE2D1, SEC61A1, MAN1A2, CAPN2, UBXN8, MAN1A1, UBXN4, SEC62, SEC63, MAP3K5, HSP90AA1, SSR3, DNAJB12, UBE4B, PDIA6, RAD23B, DDOST, PDIA4, DNAJC3, DNAJC1, SELENOS, CANX, PLAA, ATF6, ATF4, PRKN, SEC23A, RPN2, SAR1B, SEL1L, RPN1, CUL1, DERL1, UBE2J1, LMAN1, ATXN3, MAPK9, BAG2, UBQLN1, SSR1, BAK1, UGGT2, UGGT1, SEC23B, EDEM3, MBTPS1, SEC24B, XBP1, SE…
	hsa04010:MAPK signaling pathway	104	2.15768	3.54758e-05	0.00130837	ATF2, CSF1, FGF2, ELK1, CRKL, FGF5, ELK4, RPS6KA3, RPS6KA6, FGF7, RPS6KA5, MYC, RPS6KA2, AKT3, RPS6KA1, KDR, MAP3K8, MAP3K6, MAP3K5, PDGFRB, MAP2K4, PDGFRA, MAP2K1, IL1R1, CACNA2D3, CACNA2D4, EREG, CACNB2, MAPKAPK2, MAPKAPK5, RAF1, ATF4, TGFA, CACNA1C, STK4, CACNA1E, CACNA1H, STK3, RAP1B, PPP3R1, RAP1A, IRAK1, MAP3K20, CD14, MAP2K6, GADD45B, BRAF, GNG12, NR4A1, TAB2, MAP3K13, FGFR4, MYD88, FGF10,…
	hsa04151:PI3K-Akt signaling pathway	121	2.51037	4.55086e-05	0.00130837	ATF2, CSF1, IRS1, PPP2R2A, FGF2, FGF5, FGF7, MYC, CREB3L1, AKT3, KDR, IL6R, PDGFRB, PDGFRA, MAP2K1, IL4R, EREG, COL4A1, CCNE1, COL4A4, COL4A3, MTCP1, RAF1, IFNAR1, ATF4, LPAR1, PIK3R3, TGFA, LPAR3, FOXO3, PIK3R5, EIF4EBP1, THEM4, PCK1, MCL1, PCK2, GNG12, NR4A1, IL6, LPAR5, RHEB, LPAR6, ITGA10, ITGA11, CDK2, MDM2, GNB4, FGFR4, BCL2L1, FGF10, ITGB1, CDKN1A, FLT1, FLT3, YWHAB, ITGB3, LAMC2, LAMC1, P…
REACTOME_PATHWAY	R-HSA-74160~Gene expression (Transcription)	507	10.5187	3.10168e-11	1.67646e-08	RB1, ATF2, NUP107, MAML1, SERPINE1, EHMT1, PHAX, RBPJ, PSMD7, PSMD5, CLP1, MYC, PSMD2, ZSCAN32, AKT3, PIP4K2A, MTERF1, ZNF169, RNF111, ZNF287, MED1, RBFOX1, PRKAB2, CSNK2A1, HUS1, DICER1, MED4, ZC3H11A, PSME3, PSME4, NUP98, ZNF398, ZNF28, SLBP, NUP205, POM121, SEH1L, BAZ2A, GATA2, PRDX1, NUP88, PPARGC1A, ZNF267, PPARGC1B, BARD1, ZNF143, PHC2, ZNF383, ZNF141, CDC7, PHC3, ELL2, AGO3, ZNF37A, AGO2, …
	R-HSA-194315~Signaling by Rho GTPases	260	5.39419	8.77743e-10	2.10853e-07	ITSN2, CPNE8, NCKAP1, ANKLE2, TRIO, NUP107, TFRC, WIPF2, ITSN1, FNBP1L, CDC20, PREX1, OPHN1, ANKFY1, CEP97, TMPO, STARD8, PRKCD, FRS2, BCR, DEPDC1B, DAAM1, ZW10, SPATA13, BTK, NUP98, CFTR, MTMR1, GRB7, SEH1L, SHMT2, PIK3R4, TWF1, PIK3R3, CDCA8, IQGAP1, SKA1, ABR, DSN1, SCFD1, RACGAP1, MYO6, NCKAP1L, HMOX2, STARD13, STAM, ZWINT, CCT6A, VANGL1, ANLN, FAM135A, CALM1, FERMT2, CDC42SE2, AHCTF1, FAF2, …
	R-HSA-9012999~RHO GTPase cycle	178	3.69295	1.00725e-09	2.17767e-07	ITSN2, CPNE8, NCKAP1, ANKLE2, STEAP3, TRIO, FAM13B, TFRC, WIPF2, ITSN1, MSI2, FNBP1L, ARHGAP35, SYDE2, ARHGAP44, DOCK11, PREX1, ARHGAP42, SLK, OPHN1, ANKFY1, CEP97, TMPO, GOLGA8R, RALBP1, TPM4, RALGAPA1, STARD8, SWAP70, TMOD3, CYBB, FRS2, OCRL, VRK2, KCTD3, LEMD3, TEX2, FAM91A1, BCR, DEPDC1B, DAAM1, SPATA13, ELMO2, PHIP, STAM2, CFTR, GRB7, MTMR1, SHMT2, CUL3, PIK3R3, TWF1, SLC1A5, IQGAP1, RASAL2,…
	R-HSA-199991~Membrane Trafficking	232	4.81328	1.31889e-08	2.59221e-06	ITSN2, SCOC, TFRC, ITSN1, GCC2, FNBP1L, GOLGA4, GOLGA5, RINL, TFG, AKT3, AP1S2, ARFIP2, AP1S1, KIF21A, AGFG1, PRKAB2, COG3, COG2, ANK3, GAPVD1, EREG, ZW10, AGTR1, KIF20B, CFTR, OPTN, STXBP3, SAR1B, TGFA, GNS, GJC1, TGOLN2, BLOC1S6, SCFD1, SNX2, RACGAP1, MYO6, VTI1A, SNX9, APOB, TBC1D8B, CCZ1B, SURF4, RAB3IP, RAB39A, MYO5A, RAB27A, STAM, GOLGB1, CALM1, C2CD5, GDI2, CLTC, AP4E1, PRKAG1, CHM, MIA2, …
	R-HSA-5663220~RHO GTPases Activate Formins	68	1.41079	4.9414e-08	6.67707e-06	ITGB1, AHCTF1, NUP107, ZWILCH, BUB1B, CDC20, TUBA1C, PPP1CC, TUBA1B, PPP2R5E, NUF2, RAC1, SPDL1, NDEL1, NUP133, PPP2R5D, PPP2R5C, RANGAP1, RHOA, RHOB, SGO1, SGO2, CLIP1, KIF2A, DAAM1, INCENP, ZW10, BIRC5, NUP98, ITGB3BP, PAFAH1B1, DYNC1I2, SEH1L, TUBAL3, SRC, MIS12, CDCA8, SKA1, NUP160, AURKB, CENPC, PPP2CB, TUBA3E, TUBA3D, DSN1, TUBA3C, NUP43, BUB3, DYNC1I1, RANBP2, CENPU, TUBB4A, ZWINT, CENPE, …
	R-HSA-597592~Post-translational protein modification	468	9.70954	5.31766e-08	6.76281e-06	PGAP1, NUP107, SMC5, SMC6, DCAF5, SMC3, DCAF7, PSMD7, TFG, PSMD5, MYC, PSMD2, CHGB, WSB2, RNF128, PSME3, PSME4, SPARCL1, NUP98, ALG10B, GNE, NUP205, POM121, SEH1L, RPN2, PRKDC, SAR1B, RPN1, CDCA8, BCL10, LYPD5, HIF1A, C3, ADAMTS15, RHOT1, RAD21, ST3GAL5, NUP88, ST3GAL1, PPARGC1A, B3GALNT2, EDEM3, BARD1, PHC2, ICMT, EDEM1, PMM2, FUCA2, INO80, PHC3, TADA2B, HNRNPK, NPLOC4, PIGS, ZNF131, PIGN, CHM, …
	R-HSA-5653656~Vesicle-mediated transport	240	4.97925	9.09946e-08	1.03542e-05	ITSN2, SCOC, TFRC, ITSN1, GCC2, FNBP1L, GOLGA4, GOLGA5, RINL, TFG, AKT3, AP1S2, ARFIP2, AP1S1, KIF21A, AGFG1, PRKAB2, COG3, COG2, ANK3, GAPVD1, EREG, ZW10, AGTR1, KIF20B, CFTR, OPTN, STXBP3, SAR1B, TGFA, GNS, GJC1, TGOLN2, BLOC1S6, SCFD1, SNX2, RACGAP1, MYO6, VTI1A, SNX9, APOB, TBC1D8B, MSR1, CCZ1B, SURF4, RAB3IP, RAB39A, MYO5A, RAB27A, STAM, MARCO, GOLGB1, CALM1, C2CD5, GDI2, CLTC, AP4E1, PRKAG1…
	R-HSA-166016~Toll Like Receptor 4 (TLR4) Cascade	65	1.34855	1.52188e-07	1.56682e-05	ATF1, ATF2, ITGAM, UBE2D2, UBE2D3, ITGB2, UBE2D1, HMGB1, ELK1, RPS6KA3, RPS6KA5, TBK1, NKIRAS1, RPS6KA2, RPS6KA1, MAP3K8, LBP, BTRC, DUSP4, MEF2A, MAP2K4, MAP2K1, RIPK3, CHUK, RIPK2, CD180, PPP2R5D, IRAK3, FOS, IRAK4, TIRAP, TLR1, CREB1, MAPKAPK2, BTK, PELI1, UBE2V1, TLR6, S100A9, TLR4, S100A8, BIRC2, TLR2, BIRC3, CUL1, NOD2, TANK, PPP2CB, MAPK9, IRAK1, IRAK2, MAPK1, RIPK1, CD14, FADD, MAP2K6, PT…
	R-HSA-449147~Signaling by Interleukins	170	3.52697	9.48106e-07	8.19922e-05	CD86, ATF1, ATF2, CSF1, IRS1, PITPNA, INPPL1, F13A1, IRS2, FGF2, ELK1, CRKL, IL27RA, SOX2, RPS6KA3, RPS6KA5, PSMD7, IL18RAP, TBK1, PSMD5, MYC, RPS6KA2, PSMD2, RPS6KA1, PIM1, MAP3K8, BTRC, IL6R, IL13RA1, MEF2A, MAP2K4, IL15RA, MAP2K1, IL4R, IL1R1, IL1R2, LIFR, MTAP, PSME3, MAPKAPK2, PSME4, UBE2V1, IL6ST, PPIA, PSMD12, PSMD11, PSMD14, SHC1, STXBP2, EBI3, CUL1, FPR1, IL20RA, PIK3R3, FOXO3, HIF1A, FO…
	R-HSA-212436~Generic Transcription Pathway	400	8.29876	1.58125e-06	0.000131487	RB1, ATF2, MAML1, SERPINE1, EHMT1, RBPJ, PSMD7, PSMD5, MYC, PSMD2, ZSCAN32, AKT3, PIP4K2A, ZNF169, RNF111, ZNF287, MED1, RBFOX1, PRKAB2, CSNK2A1, HUS1, MED4, PSME3, PSME4, ZNF398, ZNF28, GATA2, PRDX1, PPARGC1A, ZNF267, PPARGC1B, BARD1, PHC2, ZNF383, ZNF141, CDC7, PHC3, AGO3, ZNF37A, AGO2, RAD17, CDK12, CDK13, EZH2, ZNF254, ZNF253, CDKN1A, ZNF492, ELL, PHF20, SETD9, PRKAG1, CHM, PRKAG2, ZNF43, ZNF…
	R-HSA-168898~Toll-like Receptor Cascades	70	1.45228	1.74639e-06	0.000138751	ATF1, ATF2, ITGAM, UBE2D2, UBE2D3, ITGB2, UBE2D1, HMGB1, ELK1, RPS6KA3, RPS6KA5, TBK1, NKIRAS1, CTSL, RPS6KA2, RPS6KA1, MAP3K8, LBP, BTRC, DUSP4, MEF2A, MAP2K4, MAP2K1, RIPK3, CHUK, RIPK2, CD180, PPP2R5D, IRAK3, FOS, IRAK4, TIRAP, TLR1, CREB1, MAPKAPK2, BTK, PELI1, TLR8, PIK3C3, UBE2V1, TLR6, S100A9, TLR4, S100A8, BIRC2, TLR2, BIRC3, PIK3R4, CUL1, NOD2, TANK, PPP2CB, MAPK9, IRAK1, IRAK2, MAPK1, R…
	R-HSA-166166~MyD88-independent TLR4 cascade	49	1.0166	2.39525e-06	0.000172618	ATF1, ATF2, UBE2D2, UBE2D3, UBE2D1, HMGB1, ELK1, RPS6KA3, RPS6KA5, TBK1, NKIRAS1, RPS6KA2, RPS6KA1, MAP3K8, BTRC, DUSP4, MEF2A, MAP2K4, MAP2K1, RIPK3, CHUK, RIPK2, PPP2R5D, FOS, CREB1, MAPKAPK2, UBE2V1, TLR4, BIRC2, BIRC3, CUL1, NOD2, TANK, PPP2CB, MAPK9, IRAK1, IRAK2, MAPK1, RIPK1, CD14, FADD, MAP2K6, PTPN11, MAPK14, TNIP2, SAA1, UBE2N, TAB3, TAB2
	R-HSA-937061~TRIF(TICAM1)-mediated TLR4 signaling	49	1.0166	2.39525e-06	0.000172618	ATF1, ATF2, UBE2D2, UBE2D3, UBE2D1, HMGB1, ELK1, RPS6KA3, RPS6KA5, TBK1, NKIRAS1, RPS6KA2, RPS6KA1, MAP3K8, BTRC, DUSP4, MEF2A, MAP2K4, MAP2K1, RIPK3, CHUK, RIPK2, PPP2R5D, FOS, CREB1, MAPKAPK2, UBE2V1, TLR4, BIRC2, BIRC3, CUL1, NOD2, TANK, PPP2CB, MAPK9, IRAK1, IRAK2, MAPK1, RIPK1, CD14, FADD, MAP2K6, PTPN11, MAPK14, TNIP2, SAA1, UBE2N, TAB3, TAB2
	R-HSA-166058~MyD88:MAL(TIRAP) cascade initiated on plasma membrane	49	1.0166	4.86353e-06	0.000328592	ATF1, ATF2, HMGB1, ELK1, RPS6KA3, RPS6KA5, NKIRAS1, RPS6KA2, RPS6KA1, MAP3K8, BTRC, DUSP4, MEF2A, MAP2K4, MAP2K1, CHUK, RIPK2, PPP2R5D, IRAK3, FOS, IRAK4, TIRAP, TLR1, CREB1, MAPKAPK2, BTK, PELI1, UBE2V1, TLR6, S100A9, TLR4, S100A8, TLR2, CUL1, NOD2, PPP2CB, MAPK9, IRAK1, IRAK2, MAPK1, CD14, MAP2K6, MAPK14, TNIP2, SAA1, UBE2N, TAB3, TAB2, MYD88
	R-HSA-168188~Toll Like Receptor TLR6:TLR2 Cascade	49	1.0166	4.86353e-06	0.000328592	ATF1, ATF2, HMGB1, ELK1, RPS6KA3, RPS6KA5, NKIRAS1, RPS6KA2, RPS6KA1, MAP3K8, BTRC, DUSP4, MEF2A, MAP2K4, MAP2K1, CHUK, RIPK2, PPP2R5D, IRAK3, FOS, IRAK4, TIRAP, TLR1, CREB1, MAPKAPK2, BTK, PELI1, UBE2V1, TLR6, S100A9, TLR4, S100A8, TLR2, CUL1, NOD2, PPP2CB, MAPK9, IRAK1, IRAK2, MAPK1, CD14, MAP2K6, MAPK14, TNIP2, SAA1, UBE2N, TAB3, TAB2, MYD88
	R-HSA-1280215~Cytokine Signaling in Immune system	243	5.04149	5.47416e-06	0.000358641	IFITM3, ATF1, ATF2, EIF4A1, NUP107, IFITM2, PITPNA, IFI30, ELK1, IL27RA, CRKL, SOX2, RPS6KA3, RPS6KA5, PSMD7, TBK1, PSMD5, MYC, RPS6KA2, PSMD2, RPS6KA1, AKT3, TRIM25, BTRC, MEF2A, IL15RA, IL1R1, IL1R2, PRKCD, MTAP, PDE12, PSME3, PSME4, TRIM14, NUP98, NUP205, POM121, SEH1L, STXBP2, EBI3, IL20RA, FPR1, PIK3R3, HIF1A, HMOX1, NUP88, CCR1, TNFSF18, LYN, YES1, TSLP, TNFSF13, HNRNPF, CDKN1A, RPLP0, PTPR…
	R-HSA-5663202~Diseases of signal transduction by growth factor receptors and second messengers	157	3.25726	6.74789e-06	0.000429087	CD86, MAML1, IRS1, ZFYVE9, CCNC, GCC2, IRS2, RBPJ, FGF2, PPP1CB, FGF5, PPP1CC, FGF7, GOLGA4, PSMD7, TFG, PSMD5, MYC, PSMD2, AKT3, TRIM24, PIM1, KDR, EP300, PDGFRB, PDGFRA, RNF43, MAP2K1, TPM4, FBXW7, ADAM10, FRS2, LMO7, DKK1, SND1, EREG, BCR, ADAM17, PSME3, AKAP9, PSME4, RAF1, PSMD12, PSMD11, CTBP2, PSMD14, SHC1, FAM114A2, SEL1L, CUL1, PIK3R3, TGFA, PSEN1, IQGAP1, FOXO4, FOXO3, FOXO1, RAP1B, BAG4…
	R-HSA-168179~Toll Like Receptor TLR1:TLR2 Cascade	49	1.0166	1.31852e-05	0.000712663	ATF1, ATF2, HMGB1, ELK1, RPS6KA3, RPS6KA5, NKIRAS1, RPS6KA2, RPS6KA1, MAP3K8, BTRC, DUSP4, MEF2A, MAP2K4, MAP2K1, CHUK, RIPK2, PPP2R5D, IRAK3, FOS, IRAK4, TIRAP, TLR1, CREB1, MAPKAPK2, BTK, PELI1, UBE2V1, TLR6, S100A9, TLR4, S100A8, TLR2, CUL1, NOD2, PPP2CB, MAPK9, IRAK1, IRAK2, MAPK1, CD14, MAP2K6, MAPK14, TNIP2, SAA1, UBE2N, TAB3, TAB2, MYD88
	R-HSA-181438~Toll Like Receptor 2 (TLR2) Cascade	49	1.0166	1.31852e-05	0.000712663	ATF1, ATF2, HMGB1, ELK1, RPS6KA3, RPS6KA5, NKIRAS1, RPS6KA2, RPS6KA1, MAP3K8, BTRC, DUSP4, MEF2A, MAP2K4, MAP2K1, CHUK, RIPK2, PPP2R5D, IRAK3, FOS, IRAK4, TIRAP, TLR1, CREB1, MAPKAPK2, BTK, PELI1, UBE2V1, TLR6, S100A9, TLR4, S100A8, TLR2, CUL1, NOD2, PPP2CB, MAPK9, IRAK1, IRAK2, MAPK1, CD14, MAP2K6, MAPK14, TNIP2, SAA1, UBE2N, TAB3, TAB2, MYD88
	R-HSA-5633007~Regulation of TP53 Activity	68	1.41079	1.76739e-05	0.000813	MRE11, PPP1R13B, TP53RK, SETD9, PHF20, PRKAG1, EHMT1, PRKAG2, CHD4, ING2, EXO1, AKT3, CHEK1, PIP4K2A, EP300, TOPBP1, NBN, RFC5, PRMT5, PRKAB2, USP7, RFC3, RFC4, CSNK2A1, RMI1, PDPK1, USP2, HUS1, PPP2R5C, KAT6A, MAPKAPK5, DNA2, SGK1, BLM, PRKAA1, AURKB, AURKA, PPP2CB, BRIP1, WRN, RBBP4, RBBP8, MAP2K6, BARD1, BRPF1, BRPF3, TAF13, TAF11, SSRP1, MAPK14, HIPK1, MTOR, HIPK2, TPX2, RAD50, CCNG1, JMY, CD…
	R-HSA-168256~Immune System	611	12.6763	2.406e-05	0.00106158	ATF1, ATF2, NCKAP1, NUP107, WIPF2, C4BPB, ELK1, DCAF1, TBK1, PSMD7, PSMD5, MYC, PSMD2, AKT3, AP1S2, C3AR1, AP1S1, RNF111, MEF2A, CXADR, PRKCE, PRKCD, RNASE6, MCEMP1, ARMC8, SCAMP1, RNASE2, ATG12, MTAP, RNF125, PSME3, PSME4, NUP98, NUP205, POM121, SEH1L, PRKDC, SAR1B, FPR1, IL20RA, FPR2, IQGAP1, BCL10, MEFV, HIF1A, GNS, C3, PPP3R1, C5, CRACR2A, C7, HMOX1, NUP88, NCKAP1L, HMOX2, ELANE, ATG5, LYN, H…
	R-HSA-162582~Signal Transduction	763	15.8299	6.1263e-05	0.00225456	ITSN2, ATF1, ATF2, VPS29, NCKAP1, ANKLE2, TRIO, NUP107, TFRC, ZFYVE9, MAML1, WIPF2, ITSN1, SERPINE1, RBPJ, FNBP1L, F11R, SMC3, ELK1, PREX1, PSMD7, PSMD5, MYC, PSMD2, AKT3, C3AR1, PIP4K2A, ANKFY1, VPS35, CEP97, RNF111, MEF2A, MED1, PRKAB2, PRKCI, PRKCH, CSNK2A1, PRKCE, STARD8, PRKCD, FRS2, DKK1, BCR, DEPDC1B, ADCY9, DAAM1, PSME3, PARD3, PSME4, AGTR1, NUP98, MTMR1, SEH1L, CTBP2, SHMT2, FPR1, CDCA8,…
	R-HSA-983169~Class I MHC mediated antigen processing & presentation	136	2.82158	6.87504e-05	0.00247731	UBE3C, UBE3D, UBE2D2, UBE2D3, LTN1, UBE2D1, CBLB, UBE3A, FBXO22, DCAF1, CDC20, NPEPPS, HERC3, PSMD7, PSMD5, RNF19A, PSMD2, CDC26, CDC27, BTRC, RNF111, AREL1, FBXW7, UBE2E3, UBE2E1, CYBB, UBE4A, LMO7, FBXO11, KLHL41, RNF41, PSME3, PSME4, UBE2V2, BTK, UBE2V1, S100A9, S100A8, ANAPC1, PSMD12, PSMD11, CUL5, PSMD14, SAR1B, UBA6, CUL3, UBA5, CUL2, CUL1, UBR4, PIK3R4, UBE2J1, SOCS3, BTBD1, CD14, LONRF1, …
	R-HSA-446203~Asparagine N-linked glycosylation	112	2.32365	7.52782e-05	0.00266806	CMAS, TFG, FPGT, ALG9, ALG6, SLC35C1, COG3, ALG5, COG2, ALG2, ALG3, ANK3, ALG11, ALG10, TRIM13, ALG10B, GNE, COPB2, TMED10, RPN2, SAR1B, COPB1, SEL1L, RPN1, TGFA, UAP1, SCFD1, MAN2A2, MAN2A1, MLEC, ST3GAL5, ST8SIA6, ST3GAL1, MPDU1, EDEM3, ANKRD28, NUS1, TRAPPC3, GFPT2, EDEM1, SRD5A3, PMM2, CNIH1, GOLGB1, ST6GALNAC1, MCFD2, B4GALT1, NGLY1, MIA2, MIA3, MAGT1, NANP, TUBA1C, PPP6C, TUBA1B, MAN1A2, PP…
	R-HSA-2990846~SUMOylation	75	1.55602	8.08142e-05	0.00277334	ZNF131, NUP107, SMC5, SMC6, BMI1, SMC3, ING2, SENP5, SUMO3, EP300, NDC1, NCOA1, NCOA2, NUP133, NSMCE2, MITF, RANGAP1, SMC1A, SENP2, TOPORS, SENP1, RNF168, NR5A2, INCENP, NUP50, BIRC5, PPARG, PGR, NUP54, NUP98, TOP1, PPARA, NUP58, HDAC4, BLM, POM121, DDX5, DNMT1, NUP205, SEH1L, PCNA, UHRF2, SATB2, CDCA8, NR2C1, NUP160, AURKB, AURKA, WRN, RXRA, TDG, RAD21, NRIP1, NUP88, NUP43, PPARGC1A, RANBP2, SUZ…
	R-HSA-168249~Innate Immune System	335	6.95021	0.000123793	0.00371722	ATF1, NCKAP1, ATF2, AHCYL1, WIPF2, C4BPB, ELK1, C4B, RPS6KA3, C4A, RPS6KA5, PSMD7, PNP, TBK1, PSMD5, RPS6KA2, PSMD2, ANPEP, RPS6KA1, C3AR1, TRIM25, CPNE3, BTRC, GOLGA7, MEF2A, SLC11A1, PRKCE, PRKCD, RNASE6, MCEMP1, ARMC8, SCAMP1, RNASE2, ATG12, RNF125, CRISPLD2, PSME3, PSME4, BTK, DHX9, PRKDC, PIK3R4, MGST1, FPR1, IQGAP1, BCL10, FPR2, MEFV, GNS, C3, DSN1, C5, CRACR2A, PPP3R1, C7, DHX36, ATP6V0A2,…
	R-HSA-187037~Signaling by NTRK1 (TRKA)	50	1.03734	0.000136588	0.00385251	ATF1, ATF2, IRS1, YWHAB, CLTC, IRS2, CHD4, PIK3CB, ELK1, CRKL, RPS6KA3, RPS6KA5, RPS6KA2, RPS6KA1, EP300, DUSP4, MEF2A, MAP2K1, TCF12, PPP2R5D, FRS2, FOS, NGF, RHOA, CREB1, PIK3CA, MAPKAPK2, RAPGEF1, SGK1, SOS1, CRK, RALA, RALB, SHC3, SRC, SHC1, PPP2CB, NRAS, RAP1A, MAPK1, MEF2D, STAT3, BRAF, MAPK14, MAPK13, FOSL1, RIT1, REST, ID2, KRAS
	R-HSA-6811442~Intra-Golgi and retrograde Golgi-to-ER traffic	78	1.61826	0.000198981	0.00514885	SCOC, SYS1, GCC2, TUBA1C, TUBA1B, GOLGA4, GOLGA5, MAN1A2, TMED2, ARFIP2, KIF1C, MAN1A1, KIF21A, KIF1B, TMED7, SNAP29, NAA30, COG3, COG2, ARFGAP3, RAB33B, RINT1, KIF2A, KIF16B, KIFC1, ZW10, NAA35, PLIN3, VAMP4, KIF20B, PAFAH1B1, DCTN5, COPB2, RAB1A, DYNC1I2, NBAS, TMF1, TMED10, TUBAL3, COPB1, DCTN4, GOSR2, RHOBTB3, AGPAT3, NAPG, TGOLN2, TUBA3E, TUBA3D, TUBA3C, MAN2A2, RACGAP1, MAN2A1, VTI1A, VPS54…
	R-HSA-6798695~Neutrophil degranulation	164	3.40249	0.000200048	0.00514885	RAB3D, HP, PSMD7, PNP, ANPEP, PSMD2, CLEC5A, LAMP2, COTL1, C3AR1, ENPP4, CPNE3, OSTF1, GOLGA7, CD177, KCMF1, CD93, SLC11A1, PRKCD, CYBB, ADAM10, ATP11B, MCEMP1, ATP11A, ARMC8, SCAMP1, OLFM4, RNASE2, ILF2, ACLY, DOK3, CLEC4D, CRISPLD2, PKP1, PPIA, S100A9, S100A8, KPNB1, PSMD12, PSMD11, PSMD14, COPB1, FPR1, UBR4, MGST1, PSEN1, FPR2, GPR84, IQGAP1, PLD1, GNS, RAP1B, C3, CNN2, SDCBP, CRACR2A, DSN1, R…
	R-HSA-1483257~Phospholipid metabolism	81	1.6805	0.000220994	0.00549182	PI4K2B, TNFAIP8, MTMR10, LPGAT1, PITPNB, INPPL1, GDE1, PIK3CB, PIK3C2A, PLB1, PIK3CG, PIP4K2A, TNFAIP8L3, CPNE3, TNFAIP8L2, SBF2, MFSD2A, PLA2G12A, PLA2G4F, PCYT1A, CSNK2A1, MIGA1, STARD7, SACM1L, OCRL, HADHB, HADHA, GNPAT, PIK3CA, GPD2, GPD1, PITPNM2, PIK3C3, PLA1A, AGPAT5, MTMR1, MTMR2, PIK3R4, GDPD1, PIK3R3, MTMR9, PLD6, PLD1, MTMR6, AGPAT3, SELENOI, MTMR7, MTM1, PIK3R5, PTDSS1, GPAT4, PTPMT1,…
	R-HSA-3108232~SUMO E3 ligases SUMOylate target proteins	71	1.47303	0.000280207	0.00631187	ZNF131, NUP107, SMC5, SMC6, BMI1, SMC3, ING2, SUMO3, EP300, NDC1, NCOA1, NCOA2, NUP133, NSMCE2, MITF, RANGAP1, SMC1A, TOPORS, RNF168, NR5A2, INCENP, NUP50, BIRC5, PPARG, PGR, NUP54, NUP98, TOP1, PPARA, NUP58, HDAC4, BLM, POM121, DDX5, DNMT1, NUP205, SEH1L, PCNA, UHRF2, SATB2, CDCA8, NR2C1, NUP160, AURKB, AURKA, WRN, RXRA, TDG, RAD21, NRIP1, NUP88, NUP43, PPARGC1A, RANBP2, SUZ12, CASP8AP2, TFAP2C,…
	R-HSA-9006934~Signaling by Receptor Tyrosine Kinases	174	3.60996	0.000361332	0.00765883	ATF1, NCKAP1, ATF2, AHCYL1, IRS1, IRS2, FGF2, ELK1, CRKL, TIAL1, FGF5, RPS6KA3, FGF7, RPS6KA5, MYC, RPS6KA2, AKT3, RPS6KA1, CHEK1, KDR, EP300, PDGFRB, MEF2A, PDGFRA, USP8, MAP2K1, PRKCE, PRKCD, CYBB, ADAM10, FRS2, EREG, RNF41, ADAM17, COL4A1, COL4A4, COL4A3, MAPKAPK2, ELMO2, PGR, STAM2, ATP6V1A, GRB7, CD274, SHC3, CUL5, SHC1, PIK3R4, PIK3R3, ITPR2, TGFA, ITPR3, PSEN1, HIF1A, RAP1B, RAP1A, ATP6V0A…
	R-HSA-556833~Metabolism of lipids	238	4.93776	0.000496127	0.00995015	PI4K2B, FAAH, LPGAT1, CERK, PITPNB, GDE1, CCNC, NSDHL, SCP2, PIP4K2A, CPNE3, MFSD2A, MED1, STARD4, PRKAB2, CSNK2A1, STARD7, ACSL1, SACM1L, ACSL5, ACSL4, ACSL3, MED4, CYP39A1, GNPAT, PRKD3, FDX1, FAR1, CYP2E1, FAR2, PLPP3, CLOCK, PLPP1, PLA1A, MTMR1, MTMR2, SLC22A5, SAR1B, PEX11A, PIK3R4, PIK3R3, MTMR9, MTMR6, MTMR7, PIK3R5, HSD11B1, UGCG, PTDSS1, PTPMT1, ARSK, SCAP, PIP5K1B, PPARGC1A, PPARGC1B, G…
	R-HSA-195258~RHO GTPase Effectors	113	2.3444	0.00115056	0.0200846	NCKAP1, NUP107, ZWILCH, WIPF2, BUB1B, PPP1CB, CDC20, PPP1CC, PRKCD, CYBB, SGO1, SGO2, CLIP1, DAAM1, ZW10, BTK, NUP98, S100A9, CFTR, S100A8, SEH1L, PIK3R4, CDCA8, IQGAP1, SKA1, NUP160, DSN1, ABL1, NCKAP1L, RHPN2, ARPC5, ZWINT, DIAPH1, KIF18A, DIAPH2, ARPC3, NF2, CALM1, ITGB1, AHCTF1, YWHAB, KIF14, WASL, TUBA1C, TUBA1B, PPP2R5E, NUF2, SPDL1, RAC1, YWHAG, NCK1, NDEL1, ACTR3, NCOA2, ACTR2, NUP133, PD…
	R-HSA-948021~Transport to the Golgi and subsequent modification	69	1.43154	0.00142347	0.0238569	MCFD2, B4GALT1, MIA2, MIA3, PPP6C, TUBA1C, TUBA1B, TFG, MAN1A2, PPP6R3, TMED2, MAN1A1, TMED7, CTSC, COG3, COG2, ANK3, ARFGAP3, SPTB, F5, F8, TRAPPC6B, B4GALT6, B4GALT4, SEC22C, B4GALT5, DCTN5, COPB2, RAB1A, DYNC1I2, SEC23A, TMED10, STX17, TUBAL3, SAR1B, COPB1, DCTN4, GOSR2, USO1, TGFA, NAPG, LMAN1, TUBA3E, TUBA3D, SCFD1, TUBA3C, MAN2A2, MAN2A1, ST8SIA6, CD59, MGAT2, YKT6, CD55, DYNC1I1, ANKRD28, …
	R-HSA-446652~Interleukin-1 family signaling	55	1.14108	0.00148042	0.0244609	HMGB1, TBK1, PSMD7, IL18RAP, PSMD5, NKIRAS1, PSMD2, MAP3K8, BTRC, MAP2K4, MAP2K1, CHUK, RIPK2, IL1R1, IL1R2, IL18, IRAK3, IRAK4, PSMA6, PSMA3, PSMA4, PSMA2, PSME3, IL1RAPL1, PSME4, PELI1, UBE2V1, PSMD12, PSMD11, PSMD14, CUL1, NOD2, IL1RL1, PSMB5, IRAK1, IRAK2, ALOX5, MAP2K6, SMAD3, STAT3, PTPN11, PTPN12, PTPN14, PSMC6, TNIP2, PSMC2, SAA1, UBE2N, PTPN9, TAB3, TAB2, PTPN4, PTPN5, MYD88, IL18R1
	R-HSA-1257604~PIP3 activates AKT signaling	93	1.92946	0.00248206	0.0370084	CD86, ATF2, CDKN1A, FLT3, IRS1, IRS2, CHD4, PIK3CB, BMI1, FGF2, FGF5, FGF7, PSMD7, MECOM, PPP2R5E, PSMD5, PSMD2, AKT3, PIP4K2A, RAC1, PDGFRB, PDGFRA, USP7, CSNK2A1, CHUK, PDPK1, PPP2R5D, FRS2, PPP2R5C, IRAK4, EREG, PSMA6, PSMA3, PSMA4, CREB1, PIK3CA, RRAGC, PSMA2, PSME3, PSME4, PPARG, MET, USP13, PSMD12, PSMD11, PSMD14, SRC, PIK3R3, XIAP, TGFA, FOXO4, FOXO3, FOXO1, EGFR, PPP2CB, IL1RL1, PSMB5, RB…
	R-HSA-5683057~MAPK family signaling cascades	110	2.28216	0.00291995	0.0418075	IRS1, IRS2, FGF2, CDC14A, PPP1CB, FGF5, PPP1CC, FGF7, PSMD7, PSMD5, MYC, PSMD2, GOLGA7, IL6R, PDGFRB, PDGFRA, MAP2K1, PAQR3, FRS2, EREG, PSME3, PSME4, MAPKAPK5, RAF1, IL6ST, PSMD12, PSMD11, SHC3, PSMD14, SHC1, CUL3, TGFA, IQGAP1, RASAL2, FOXO3, FOXO1, RAP1B, RAP1A, MARK3, ICMT, BRAF, DLG1, IL6, AGO3, DLG3, ARTN, AGO2, CDK1, RGL3, CALM1, FGFR4, BCL2L1, FGF10, FLT3, YWHAB, RASGRF2, ITGB3, PIK3CB, S…
	R-HSA-9006925~Intracellular signaling by second messengers	105	2.17842	0.00317725	0.0443176	CD86, ATF2, AHCYL1, IRS1, IRS2, FGF2, FGF5, FGF7, PSMD7, PSMD5, PSMD2, AKT3, PIP4K2A, KPNA2, PDGFRB, PDGFRA, USP7, CSNK2A1, PRKCE, PRKCD, FRS2, EREG, ADCY9, RRAGC, PSME3, PSME4, PSMD12, PSMD11, PSMD14, PDE1B, PIK3R3, ITPR2, TGFA, ITPR3, FOXO4, FOXO3, FOXO1, IRAK1, PRKAR2A, THEM4, SLC38A9, PIP5K1B, PHC2, PHC3, ESR2, NR4A1, AGO3, RHEB, AGO2, MDM2, CALM1, FGFR4, MYD88, RCOR1, EZH2, FGF10, CDKN1A, FL…
GOTERM_BP_DIRECT	GO:0006468~protein phosphorylation	183	3.79668	4.03985e-13	1.09924e-09	TRIO, GMFB, CCNT1, TP53RK, MAML1, TESK2, MYLK3, MYLK4, SLK, RPS6KA5, TBK1, AKT3, CHEK1, PDK4, PIM1, MAP3K8, PIM3, NEK2, MAP3K9, MAP3K6, MAP3K5, EIF2A, ACVR1, PRKAB2, PRKCI, MORC3, MAP2K1, PRKCH, CSNK2A1, PRKCE, WNT5A, PRKCD, PAQR3, DYRK1A, HUS1, ADAM10, PRPF4B, VRK2, HASPIN, BCR, ILF3, MELK, CCNE1, PRKD3, CD109, MAPKAPK2, BTK, SIK1, ERG, RAF1, TRIB2, BRSK2, PXK, PRKDC, PIK3R4, STK39, CDCA8, STK4,…
	GO:0045893~positive regulation of transcription, DNA-templated	235	4.87552	5.54467e-11	1.13153e-07	EHF, ELK1, CCAR1, SOX2, MYC, ZXDC, RPS6KA1, TRIM24, TRIM25, EPC2, BTRC, ATXN7L3, RNF111, CDK5RAP2, ACVR1, ZNF287, MED1, ZNF281, RFX3, HCFC2, MED4, SOX10, JMJD6, NIF3L1, TRIM13, TRIM14, TFAM, NUP98, TRIM16, CLOCK, ZNF398, ATF4, SRCAP, NOLC1, BCL10, PRDM11, HIF1A, MTDH, SEC14L2, PRDM16, HIVEP3, RREB1, PPARGC1A, FOXF1, SS18L1, EAF1, EAF2, INO80, NR2F2, SMARCA1, FLI1, TADA2B, ID2, REL, ACVRL1, SETD3,…
	GO:0006974~cellular response to DNA damage stimulus	110	2.28216	8.08791e-11	1.32043e-07	DCLRE1B, ATF2, CCNK, MRE11, DCLRE1C, RIF1, FMR1, SMC5, SMC6, ALKBH8, YY1, MYC, ZC3H12A, CHEK1, PCLAF, MACROD2, ARMT1, FBXW7, ZBTB38, HUS1, PPP4R3A, WDR76, INIP, SLFN11, MAPKAPK2, PSME4, TIMELESS, BLM, DCUN1D5, STXBP4, UBA6, PRKDC, BOD1L1, FBXO45, PSEN1, FOXO1, RAD51AP1, VCPIP1, UBR5, ABL1, BARD1, LYN, NEK4, CBX3, FANCF, ACER2, SETX, BCL6, BCL3, SPDYA, SPRTN, NABP1, RAD17, CDKN1A, MCM8, SUV39H1, M…
	GO:0006355~regulation of transcription, DNA-templated	304	6.30705	1.95295e-10	2.65698e-07	RB1, ATF2, NUP107, ZMYND8, BACH1, CCAR1, SOX2, RPS6KA5, MYC, ZSCAN32, MTERF1, ZNF600, ZNF721, ZNF169, ZNF287, HES6, ZNF283, ZFP1, SFMBT2, ZNF281, RFX3, HCFC2, SND1, ZNF714, ATF7, TRIM16, HOXB7, CLOCK, ZNF398, ATF4, ZNF28, SRCAP, ZNF22, BAZ2A, HIF1A, POU5F1B, ZNF708, MIER1, ZNF700, RREB1, PPARGC1A, ZNF146, ZNF267, PPARGC1B, ZNF143, WWTR1, ZNF141, ZNF383, MTERF3, SNAI3, EAF1, EAF2, ZNF35, SMARCA1, …
	GO:0006511~ubiquitin-dependent protein catabolic process	110	2.28216	3.60822e-10	4.2077e-07	UBE3C, UBE2D2, UBE2D3, UBE2D1, UBE3A, FBXO22, HERC3, RNF19A, TRIM25, BTRC, RNF111, RNF43, USP8, USP7, AREL1, USP3, USP2, UBE2E1, UBE4A, UBE4B, FBXO11, RC3H2, RNF125, RNF128, KCTD10, PSMD11, CUL5, PSMD14, KLHL15, UBA6, CUL3, CUL2, CUL1, UBR4, UBR3, FBXO45, ATXN3, XBP1, NDFIP2, HACE1, KLHL25, UBE2C, SIAH1, BFAR, COPS3, NPLOC4, MDM2, UBE2N, UBE2K, FBXL4, BAP1, USP37, RNF11, USP38, RNF13, PPP1R11, US…
	GO:0007049~cell cycle	131	2.71784	1.15454e-09	1.17806e-06	RB1, ANKLE2, CCNK, STEAP3, CCNT2, CCNT1, RIF1, CCNH, HJURP, FAM107A, AHR, SMC4, CDC14A, RCBTB1, SMC2, CCAR1, PPP1CB, RPS6KA3, PPP1CC, RASSF2, CDC26, RPS6KA1, PIM1, EP300, MAP3K8, OIP5, PIM3, TSPYL2, BORA, CSNK2A1, PRKCE, NSMCE2, USP2, PRKCD, CGRRF1, PIMREG, CD2AP, EID1, THAP5, PSME3, PARD3, SIK1, GMNC, KIF20B, ANAPC1, ARL8B, KMT2E, CDCA2, CDCA5, BOD1L1, BRCC3, ARPP19, SPAST, MAP3K20, EVI5, FANCI,…
	GO:0006914~autophagy	65	1.34855	2.73589e-08	2.48145e-05	CD84, PHF23, LRRK2, CLTC, PTPN22, PIK3CB, HMGB1, FNBP1L, MAP1LC3B, TRIM5, CHMP1B, RB1CC1, ARFIP2, C19ORF12, SBF2, SH3GLB1, TMEM150B, GABARAPL1, RNF41, NPC1, TBC1D5, CHMP4C, ULK3, ATG4C, IRF8, CHMP3, TBC1D25, CHMP4B, ATG4A, PIK3C3, TMBIM6, SMCR8, CHMP7, S100A9, S100A8, OPTN, USP13, RAB1A, BECN1, PRKAA1, USP10, VPS4B, TGFBRAP1, CLEC16A, C9ORF72, FOXO1, DEPP1, DRAM1, ABL1, UBQLN1, VTI1A, TBC1D14, DR…
	GO:0018105~peptidyl-serine phosphorylation	74	1.53527	3.68992e-08	2.73825e-05	SMG1, MAST4, LRRK2, RPS6KA3, RPS6KA6, RPS6KA5, TBK1, RPS6KA2, AKT3, RPS6KA1, TLK2, TLK1, CSNK1G3, PRKCI, MORC3, PRKCH, CSNK2A1, SYK, CHUK, PDPK1, PRKCE, PRKCD, DYRK1A, VRK2, TGFBR2, UHMK1, LATS1, LATS2, MAPKAPK2, ULK3, MAPKAPK5, TOP1, SGK1, BRSK2, CAB39, ROCK1, ROCK2, SRC, PRKDC, PKN3, SLC1A1, STK39, TTK, PRKX, STK4, AURKA, TTBK2, MAPK9, MKNK2, MAP3K20, MAPK1, BAK1, CLSPN, PCK1, MARK3, PAK2, SRPK…
	GO:0046777~protein autophosphorylation	74	1.53527	3.68992e-08	2.73825e-05	SMG1, FLT1, FLT3, LRRK2, SLK, EEF2K, RB1CC1, PIM1, KDR, TRIM24, PIM3, NEK2, MAP3K9, EPHB1, EPHB4, HTATIP2, PDGFRB, PDGFRA, RIPK3, SYK, MUSK, PDPK1, DYRK1A, IRAK3, VRK2, OXSR1, UHMK1, FGR, BCR, HCK, MELK, MAPKAPK2, ULK3, TYRO3, BTK, SIK1, MAPKAPK5, SRC, STK39, TTK, PRKX, STK4, ACVR1B, EGFR, AURKB, AURKA, GRK5, IRAK1, ERBB4, ERBB2, MKNK2, ABL1, PTK2B, RIPK1, TRPM7, PAK2, LYN, YES1, EIF2AK1, EIF2AK4…
	GO:0006470~protein dephosphorylation	65	1.34855	8.9299e-08	6.07457e-05	PTPRU, PTPRO, PTPRM, PPP2R2A, PTPRJ, PTPN22, PTPRK, CTDSPL2, PTPDC1, CDC14A, PTPRG, PPP1CB, DUSP11, PPP3CA, PPP6C, PPP1CC, PPP3CB, PPP3CC, PPP4R2, PPP2R5E, BTRC, ACP1, EPM2A, DUSP4, DUSP1, PPP2R5D, PPP4R3A, PPP2R5C, CTTNBP2NL, PTP4A1, PTP4A2, DUSP23, PPM1A, PPM1B, CTDSP2, PPEF1, MTMR2, PPM1L, PPM1D, PPM1E, MTMR6, MTMR7, MTM1, PPM1G, PPP2CB, PPP3R1, PTPMT1, PTPN1, RNGTT, STYX, PTPN11, PPP2R3A, PTP…
	GO:0015031~protein transport	146	3.02905	1.25874e-07	7.7152e-05	WASHC4, WASHC5, VPS29, SYS1, PGAP1, GOLT1B, ITSN1, PHAX, CCDC91, RINL, ARL6IP5, SEC62, ARRDC4, CADPS2, PCID2, SLC15A2, ARRDC2, COG2, AP1AR, SCAMP1, TOM1L1, RINT1, ZW10, CHMP4C, AAGAB, NUP98, STAM2, ARL8B, ENY2, NUP205, SEH1L, CALCRL, EIF5A2, STXBP2, AGAP1, LIN7A, NMD3, PSEN1, LIN7C, NUP160, MTM1, SNX3, SNX4, SCFD1, MYO6, STXBP5, NUP88, ECT2, SNX7, VTI1B, XBP1, RAB4A, VTA1, CAV1, DENND4C, RAB39A, …
	GO:0006915~apoptotic process	191	3.96266	1.3232e-07	7.7152e-05	NCKAP1, MTCH1, STEAP3, AHCYL1, ZFAND6, UBE2D3, PDCD5, JADE1, BUB1B, CAAP1, AHR, CCAR1, TIAL1, RPS6KA3, SLK, ZC3H12A, RPS6KA1, CHEK1, PIM1, BCAP29, EP300, PIM3, MAP3K9, MEF2A, SH3GLB1, MAP2K4, AREL1, CSNK2A1, PRKCE, PRKCD, MELK, RRAGC, SFRP5, PSME3, ELMO2, RAF1, PPIA, S100A9, NAIP, S100A8, PDE1B, CUL1, PSEN1, BCL10, STK4, FOXO1, RTN4, SAV1, STK3, PRDX3, BCL2L13, GRK5, DPP8, RAD21, EPB41L3, RIPK1, …
	GO:0035556~intracellular signal transduction	148	3.07054	2.19543e-07	0.000119475	TRAF3IP2, TFRC, DGKA, ITSN1, CBLB, CRKL, NUDT4, RPS6KA3, GRIP1, PREX1, DEPTOR, RPS6KA5, RASSF3, RPS6KA2, AKT3, RPS6KA1, CHEK1, SH2D6, TNS2, UNC13B, GUCY1A2, PRKCI, PRKCH, WSB2, PRKCE, PRKCD, ZBTB33, HASPIN, BCR, KCTD9, DEPDC1B, MELK, ADCY9, PRKD3, MAPKAPK2, BTK, SIK1, MAPKAPK5, RAF1, DGKH, BRSK2, SHC3, SHC1, STK39, TGFA, PSEN1, STK4, STK3, ABR, SOCS3, SDCBP, IRAK1, RACGAP1, IRAK2, PRKAR2A, HMOX1,…
	GO:0000209~protein polyubiquitination	67	1.39004	1.72971e-06	0.000672362	UBE3C, RNF14, UBE3D, UBE2D2, UBE2D3, FBXO28, UBE2D1, UBE3A, FBXO22, NPEPPS, TRIM6, UBE2Q1, TRIM5, TRIM2, RNF19A, BTRC, RNF152, RNF111, AREL1, WSB2, AKTIP, UBE2E3, UBE2E1, UBE4A, UBE2QL1, UBE4B, RC3H2, TOPORS, RNF41, RNF144B, RNF125, UBE2V2, PELI1, TRIM14, UBE2V1, BIRC2, RNF31, PRKN, CBFB, CUL3, RNF180, CBL, UBE2J1, HECTD1, TNKS2, UBR5, SPOP, SASH1, BARD1, HACE1, ANKIB1, UBE2C, FBXL17, HUWE1, WWP1…
	GO:0043161~proteasome-mediated ubiquitin-dependent protein catabolic process	77	1.59751	3.14074e-06	0.00111469	UBXN2B, UBE3D, UBXN2A, FAF1, UBE2D3, KIF14, FBXO22, PSMD7, TRIM2, PSMD2, UBXN7, BTRC, EPM2A, AREL1, FBXW7, UBE4B, PPP2R5C, AXIN2, ARMC8, SIRT1, RAD23B, TOPORS, CD2AP, PSMA6, PSMA3, PSMA4, PSMA2, KCTD10, PELI1, TRIM13, PLAA, SPOPL, CLOCK, BIRC2, RNF122, PRKN, USP14, PSMD12, PSMD11, WDR26, PSMD14, CUL3, DERL1, FBXO45, RNF4, AURKA, MTM1, PCNP, PPP2CB, ATXN3, ZNRF2, PSMB5, HECTD1, SPOP, FEM1C, DCAF11…
	GO:0051092~positive regulation of NF-kappaB transcription factor activity	60	1.24481	1.99688e-05	0.00509392	EDA, TFRC, ITGB2, TRIM6, RPS6KA5, IL18RAP, TRIM5, TRIM25, EP300, PRKCI, PRKCH, RIPK3, CHUK, RIPK2, WNT5A, IL18, IRAK3, MID2, TIRAP, PSMA6, BTK, TRIM13, TRIM14, UBE2V1, TLR6, S100A9, TLR4, PPIA, CLOCK, S100A8, TLR2, RNF31, MTPN, DHX9, BCL10, TNFRSF11A, NLRC4, NOD2, MALT1, MTDH, PRDX3, IRAK1, DHX33, CLEC7A, IRAK2, RIPK1, TNFSF18, CAV1, STAT3, CFLAR, FER, SLCO3A1, CTH, UBE2N, KRAS, TRIM37, MAP3K13, …
	GO:0030036~actin cytoskeleton organization	66	1.36929	2.5353e-05	0.00574878	TESK2, CSRP2, OPHN1, PHACTR3, ARFIP2, PHACTR1, RAC1, PRKG1, PHACTR4, CAP1, PDPK1, STARD8, TMOD3, SPTB, RHOA, SHROOM4, MTSS1, BCR, PIK3CA, DAAM1, DAAM2, PALLD, ITPKA, CDC42EP2, RHOU, DOCK2, UTRN, SMTNL2, CRK, RHOQ, PAFAH1B1, KANK1, ROCK1, ROCK2, FLII, SDAD1, EHBP1, ADD1, FGD2, CORO1C, FGD4, ATXN3, SDCBP, ABLIM3, ABL1, PACSIN2, WASF1, PDLIM5, WASF2, WASF3, VASP, STARD13, ARPC5, CDC42BPA, SSH2, CORO…
	GO:0046718~viral entry into host cell	42	0.871369	2.81754e-05	0.00621609	ITGB1, CD86, SCARB2, SLC20A2, TFRC, ITGB3, IDE, SLC1A5, F11R, PVR, EGFR, EFNB2, CTSL, ANPEP, HYAL2, CLEC5A, DAG1, NCAM1, ITGAV, EPS15, LDLR, KPNA3, CD55, SLAMF1, UVRAG, CR1, CXADR, MOG, WWP1, NUP153, VAMP8, ITCH, PLSCR1, NPC1, ZNF639, TYRO3, CDK1, AGTR1, ITGA5, CD46, CLEC4G, NECTIN1
	GO:0008360~regulation of cell shape	58	1.20332	2.99672e-05	0.00627237	WDR1, ITGB2, C15ORF62, F11R, LIMD1, SYNE3, ARHGAP35, RND1, EPS8, KDR, RAC1, BVES, TBCCD1, ANXA1, PRPF40A, RHOF, RHOA, RHOB, FGR, HCK, CDC42EP4, RASA1, CDC42EP2, ITGA7, PHIP, RHOU, EZR, CRK, RHOQ, FBLIM1, RHOBTB3, LPAR1, SEMA3E, ZMPSTE24, FGD2, GNA13, FGD4, STRIP2, PDPN, P2RY1, GNA12, EPB41L3, PLXNA2, PTK2B, CCL2, WASF3, RDX, MSN, DIAPH1, MKLN1, DLG1, FMNL2, DLC1, PLXNB1, BRWD1, FERMT2, BRWD3, CDC…
	GO:0016567~protein ubiquitination	150	3.11203	3.26169e-05	0.00665628	KLHL36, UBE2D2, UBE2D3, CBLB, DCAF5, DCAF7, DCAF1, CDC20, HERC3, CDC27, TRIM24, FBXO3, FBXO5, BTRC, RNF111, TRIM23, ARRDC4, KCMF1, RNF43, USP7, AREL1, WSB2, FBXW7, UBE2E1, LMO7, FBXO11, MID2, KLHL41, CCNB1IP1, RNF41, KCTD9, RNF128, KCTD10, UBE2V2, TRIM13, TRIM14, CBLL1, CUL5, KLHL15, UBA6, CUL3, SEL1L, CUL2, MYCBP2, CUL1, UBR4, UBR3, FBXO45, MEFV, SOCS3, VCPIP1, BTBD1, UBR7, LONRF1, SOCS4, ATG5, …
	GO:0016477~cell migration	89	1.84647	4.49194e-05	0.00873041	ITGB1, NCKAP1, SCYL3, FLT1, ITGB3, WWC1, WWC2, ITGB2, PTPRK, PIK3CB, LAMC1, LIMD1, PIK3C2A, PIK3CG, ARHGAP35, RND1, CRKL, SYDE2, ADGRE2, KDR, ITGB8, ITGAV, RAC1, SPDL1, NDEL1, NCK1, PDGFRB, VAV3, PRKCI, PDPK1, EMP2, PRPF40A, GFRA1, RHOF, RHOA, RHOB, CD2AP, TGFBR3, ATRN, DEPDC1B, TMEFF2, PIK3CA, PALLD, SPATA13, TYRO3, ELMO2, ADAM9, RHOU, LCP1, DOCK2, MET, CRK, RHOQ, RAB1A, ENPEP, CUL3, RHOBTB3, AS…
	GO:0043123~positive regulation of I-kappaB kinase/NF-kappaB signaling	67	1.39004	8.48639e-05	0.0153943	EDA, TRAF3IP2, GOLT1B, TFRC, TRIM6, TBK1, TFG, TRIM5, DHX15, TRIM25, CHUK, RIPK2, PRKCE, TNFRSF19, ZDHHC13, IRAK4, ZDHHC17, RHOA, MID2, TIRAP, TNFRSF1A, PPM1A, GPRC5B, CLEC4D, PELI1, TRIM13, TRIM14, UBE2V1, TLR6, TLR4, BIRC2, TMEM106A, BIRC3, RNF31, ANKRD17, PRKN, DDX1, LPAR1, DDX21, BCL10, NOD2, MALT1, MTDH, IRAK1, CLEC7A, DHX36, TIFA, MIER1, ABL1, HMOX1, RIPK1, FADD, ECT2, BRD4, NDFIP2, TNFRSF1…
	GO:0018108~peptidyl-tyrosine phosphorylation	51	1.05809	0.000168602	0.0269231	EPHB6, FLT1, FLT3, TESK2, RPS6KA5, KDR, EPHB1, EPHB4, PDGFRB, MAP2K4, PDGFRA, MAP2K1, SYK, MUSK, RIPK2, PRKCD, DYRK1A, BAZ1B, FGR, BCR, HCK, MELK, TYRO3, BTK, MET, SRC, TWF1, TTK, NOD2, EGFR, TTN, ERBB4, ERBB2, ABL1, PTK2B, ABL2, MAP2K6, LYN, YES1, EGF, HIPK1, MERTK, HIPK3, HIPK2, KITLG, FER, ABI1, TEK, PTPN4, FGFR4, FRK
	GO:0006886~intracellular protein transport	102	2.11618	0.000214266	0.0323899	VPS29, IPO11, RAB3D, CSE1L, IPO7, IPO8, AP1S2, ARFIP2, AP1S1, BCAP29, VPS35, TRIM23, ARL11, COG3, MYO7A, FAM91A1, TOM1L1, SELENOS, ADPRH, TBC1D25, COPB2, TMED10, STXBP3, SAR1B, COPB1, STXBP2, VPS26A, DNAJC27, SCFD1, SNX1, SNX2, GRPEL1, SCFD2, MYO6, VTI1A, TBC1D14, SNX9, RAB6A, EVI5, TBC1D15, EXPH5, SNX6, VTI1B, TBC1D8B, APPBP2, RAB5A, CLTC, AP4E1, CHM, SNX13, SNX10, SNX11, RAB22A, RPGR, ARL5B, AP…
	GO:0043065~positive regulation of apoptotic process	101	2.09544	0.000340546	0.0448368	MTCH1, MTCH2, PDCD5, CCAR1, RASSF2, RPS6KA2, ARL6IP5, MAP3K9, MAP3K5, UNC13B, PDGFRB, BNIP3L, ADAM10, OLFM1, MELK, ATF6, RNF122, ATF4, NSMAF, PXT1, PRKDC, DCUN1D3, LPAR1, PSEN1, BCL10, FOXO3, STK4, FOXO1, KNG1, SAV1, STK3, LDHA, CALHM2, ABL1, MAP3K20, HMOX1, RIPK1, FADD, ECT2, MCL1, MAP2K6, BARD1, GADD45B, ZBTB16, SIAH1, OSGIN1, TNFRSF10B, TNFRSF10A, BMP7, IGF2R, FOSL1, NR4A1, IL6, BCL6, JMY, ITG…
GOTERM_MF_DIRECT	GO:0005515~protein binding	3350	69.5021	3.95277e-63	9.90168e-60	ITSN2, SCOC, NUP107, TFRC, ITSN1, PTPDC1, ALKBH8, ALKBH3, ZC3H12C, SCP2, ZC3H12A, PWWP2A, ANKFY1, FNBP4, PRKAB2, CXADR, SECISBP2, BCR, MTHFD1, MTHFD2, TFR2, ZC3H11A, AGTR1, CLOCK, OPTN, UNC119B, SLBP, URI1, SAR1B, SHMT2, LYPD5, ZNF24, PRPSAP1, LARP1, RDH11, HLCS, RDH10, HEXIM1, GSTM4, EIF2AK1, LARP4, ZNF35, PBX1, LARP6, FAM111B, PPFIBP1, AGO3, AGO2, NMT1, NMT2, SFXN1, GTF2H2C, NCAPG2, PRKAG1, PRK…
	GO:0005524~ATP binding	484	10.0415	1.18017e-14	1.47816e-11	PI4K2B, TRIO, CLPB, TESK2, SMC5, SMC6, SMC3, SMC4, SMC2, DCAF1, TBK1, CLP1, AKT3, PIP4K2A, DDX18, PRKCI, PRKCH, CSNK2A1, PRKCE, PRKCD, DDX10, DICER1, CLPX, BCR, ADCY9, MTHFD1, PRKD3, TEP1, TYRO3, YME1L1, GNE, ABCB1, SRCAP, ABCB6, FICD, ABCB7, PRKDC, AASDH, NOLC1, HLCS, MYO6, PIP5K1B, CDK17, LYN, ABCA5, EIF2AK1, DNAH14, ABCA9, CDC7, BRAF, INO80, EIF2AK4, SETX, RAD17, CDK12, CDK13, CDK14, FARSB, TR…
	GO:0046872~metal ion binding	758	15.7261	8.21997e-13	5.14776e-10	ATF2, VPS29, TES, OSGEPL1, ZFYVE9, ZNF292, ITSN1, TESK2, XYLT1, ZFYVE28, ZC3H12C, LIPG, ZC3H12A, ZXDC, ZSCAN32, ANKFY1, ZNF169, RNF111, ZNF287, MBNL1, PRKCI, PRKCH, ZNF283, PRKCE, ZNF281, PRKCD, FIBCD1, REV1, CACNA2D3, GTPBP8, CACNA2D4, DICER1, RC3H2, ARMC1, ZC2HC1C, ADCY9, RNF128, PRKD3, ZC3H11A, YME1L1, ZSCAN23, ATF7, NUP98, HPD, FREM2, OPTN, RNF122, ZNF398, ZSCAN29, GNE, ZNF397, ZNF28, ZNF275,…
	GO:0045296~cadherin binding	126	2.61411	3.89194e-11	1.94986e-08	MRE11, TES, HDLBP, ENO1, FNBP1L, F11R, BZW1, CRKL, PCMT1, SLK, KDR, TRIM25, ARFIP2, TMPO, EIF2A, CAST, ACVR1, SH3GLB1, USP8, SWAP70, ANK3, GAPVD1, OLFM4, SND1, CD2AP, SHTN1, PKP2, CHMP4B, PKP1, EZR, LRRC59, DDX6, TXNDC9, PDXDC1, TWF1, UBFD1, PSEN1, IQGAP1, PPL, RTN4, GIGYF2, CNN2, CCNB2, LDHA, SNX1, LARP1, SNX2, CDH20, COBLL1, PRDX1, CDH22, PACSIN2, SNX9, ZC3H15, VASP, IDH1, RDX, PAICS, PRDX6, AN…
	GO:0004674~protein serine/threonine kinase activity	144	2.98755	1.31819e-09	5.50346e-07	TRIO, TP53RK, TESK2, BUB1B, MYLK4, RPS6KA3, RPS6KA6, SLK, RPS6KA5, TBK1, RPS6KA2, AKT3, RPS6KA1, CHEK1, PIM1, MAP3K8, PIM3, NEK2, CPNE3, MAP3K9, MAP3K6, MAP3K5, ACVR1, MAP2K4, CSNK1G3, PRKCI, MAP2K1, PRKCH, CSNK2A1, PRKCE, PRKCD, DYRK1A, PRPF4B, VRK2, UHMK1, BCR, MELK, PRKD3, MAPKAPK2, ULK3, SIK1, MAPKAPK5, RAF1, BRSK2, PRKDC, PIK3R4, STK39, STK4, STK3, TTBK2, STK31, ABR, GRK5, IRAK1, STK35, IRAK…
	GO:0031267~small GTPase binding	111	2.3029	2.97917e-09	1.06612e-06	NCKAP1, ERRFI1, IPO11, DENND5B, CSE1L, GCC2, IPO7, IPO5, EPS8, ARHGAP44, DOCK11, IPO8, GOLGA4, RIMS3, IPO9, GOLGA5, RINL, RASSF3, ANKFY1, RCC1, ARFIP2, UNC13B, RALBP1, PRKCH, OCRL, GAPVD1, RNF41, DAAM1, DAAM2, RAF1, OPTN, KPNB1, MYCBP2, RHOBTB3, IQGAP1, C9ORF72, CORO1C, RAP1A, RAB11FIP2, ECT2, EVI5, EXPH5, HACE1, CAV1, MICAL3, MYO5A, BRAF, DIAPH1, AFDN, FER, DIAPH2, RGL3, PICALM, CDC42SE2, DOCK4,…
	GO:0004672~protein kinase activity	133	2.75934	1.33465e-07	4.17913e-05	EPHB6, TESK2, BUB1B, RPS6KA3, RPS6KA6, RPS6KA5, RASSF2, TBK1, RPS6KA2, AKT3, RPS6KA1, CHEK1, PDK4, TRIM24, MAP3K8, PIM3, NEK2, MAP3K9, MAP3K6, MAP3K5, ACVR1, MAP2K4, PDGFRA, CSNK1G3, PRKCI, MAP2K1, PRKCH, CSNK2A1, PRKCE, PRKCD, DYRK1A, PRPF4B, VRK2, HASPIN, MELK, MAPKAPK2, ULK3, SIK1, MAPKAPK5, RAF1, TRIB2, BRSK2, PXK, PRKDC, PIK3R4, STK39, STK4, STK3, TTBK2, STK31, GRK5, IRAK1, STK35, IRAK2, ABL…
	GO:0004842~ubiquitin-protein transferase activity	90	1.86722	8.90084e-06	0.00185805	RNF13, UBE2D2, UBE2D3, UBE2D1, UBE3A, CBLB, FBXO22, HERC3, TRIM5, TRIM2, RNF19A, TRIM25, FBXO3, BTRC, RNF152, RSPRY1, TRIM23, RNF43, AREL1, UBE2E3, UBE2E1, ZFP91, LMO7, FBXO11, PJA2, RC3H2, TOPORS, RNF41, RNF168, RNF144B, TRAF7, RNF169, KCTD10, G2E3, TRIM13, CBLL1, PDZRN3, BIRC2, TRIM56, BIRC3, RNF31, PRKN, CUL5, UHRF2, CUL3, HERC2P3, CUL2, CUL1, UBR4, UBR3, XIAP, RNF6, RNF4, RCHY1, CBL, MALT1, Z…
	GO:0042802~identical protein binding	470	9.75104	9.73559e-06	0.00187597	ATF1, RB1, ATF2, TLNRD1, TFRC, LACTB, TBK1, TFG, UBASH3B, ZSCAN32, NAMPT, CXADR, CSNK2A1, MCEMP1, GTPBP2, SOX10, CD2AP, DAAM1, PSME3, PARD3, ATF6, CGGBP1, ATF3, OPTN, ATF4, SLBP, MTMR2, CTBP2, FICD, SHMT2, BCL10, MEFV, ZNF24, PRPSAP1, PRDX3, BLOC1S6, LDHA, HMGXB4, GRPEL1, PRDX1, CEP70, MYO6, HMOX1, HEXIM1, PHC2, RAB3IP, BRAF, PRDX6, SETX, HNRNPK, FASN, PCDHB8, GABRB3, PYGL, VSIR, PANX1, TRIM6, C1…
	GO:0016301~kinase activity	80	1.65975	3.55337e-05	0.00635799	MAPKBP1, CDKN1A, CERK, ADPGK, LRRK2, DGKA, PRKAG1, PRKAG2, PIK3CB, PIK3CG, EPS8, RPS6KA3, AKAP10, RPS6KA2, TLK1, MAP3K9, PRKAB2, CSNK2A1, RIPK2, IPMK, DYRK1A, IRAK4, YWHAZ, FGR, ITPKC, PIK3CA, CCNE1, PRKD3, AKAP9, CINP, ITPKA, BTK, FAM20B, STRAP, PIK3C3, SGK1, GNE, PRPS1, BRSK2, SGMS1, PRKDC, STK39, PIK3R3, SGMS2, AK7, EGFR, AKAP1, PIK3R5, MAPK9, IRAK1, PRKAR2A, ERBB2, MKNK2, ABL1, PACSIN2, IP6K1…
	GO:0000287~magnesium ion binding	80	1.65975	0.000114516	0.0168743	FEN1, CERK, MAST4, LRRK2, ENO1, NUDT5, NUDT3, RPS6KA3, RPS6KA6, RPS6KA5, IMPA1, RPS6KA2, RPS6KA1, PAPOLA, ME1, PGM2, MAP3K8, NUDT16, MAP3K6, MTPAP, GLUL, NUDT12, IDH3A, MAP3K5, ITPK1, ATP11C, ATP11B, IRAK3, IRAK4, ATP11A, OXSR1, NME1, MSH6, LATS1, NT5C3A, PPM1A, RAP2A, PLSCR1, PPM1B, RRAGC, MTHFD2, RP2, PPA1, ADPRH, SIK1, TKT, IDI1, PRPS1, BRSK2, PRIM1, GTPBP10, FOXK2, NLRC4, STK4, GNAI1, STK3, P…
	GO:0031625~ubiquitin protein ligase binding	99	2.05394	0.00018986	0.02378	RB1, UBE2D1, SMC6, UBASH3B, GABARAPL1, USP7, FBXW7, USP2, TRIB2, ZNF675, ATF6, BLZF1, ABCB1, CUL5, CUL3, CUL2, CUL1, BCL10, HIF1A, FOXO1, RTN4, UBE2J1, ATXN3, BAG4, BAG5, BAG2, PRKAR2A, RIPK1, SNX9, NAE1, PPARGC1A, LYN, XBP1, SMAD3, FZD5, FZD6, GLMN, ERLIN1, PRDX6, SMAD5, SPART, MFHAS1, NPLOC4, DLG3, MDM2, UBE2N, UBE2K, CDKN1A, FAF1, FAF2, PTPN22, TUBA1B, MAP1LC3B, DBT, UBXN7, DNM1L, CCDC50, JAK1…
	GO:0019901~protein kinase binding	153	3.17427	0.000259537	0.030959	ATF2, ERRFI1, CCNK, CCNT2, TFRC, CCNT1, MAML1, IRS2, PPP1CB, RPS6KA3, PPP1CC, FBXO5, SLC12A6, MAP3K5, CDK5RAP2, PDGFRB, MEF2A, IL15RA, PRKAB2, BORA, PRKCD, ADAM10, VRK2, ACSL3, ATP1B1, TOM1L1, CCNY, CCNE1, TRIM14, MTCP1, SIK1, UTRN, ATF4, GRB7, BRSK2, SHC3, CTBP2, SHC1, RHOBTB3, STK39, GSKIP, IQGAP1, BCL10, FOXO3, HIF1A, CCNB3, PRDX3, FAM83F, BAG5, IRAK1, RACGAP1, PDCD10, TBC1D14, RAB11FIP2, FAM8…
	GO:0005096~GTPase activator activity	91	1.88797	0.000637206	0.0483697	ARHGAP11A, ERRFI1, DOCK4, FAM13B, LRRK2, GDI2, CHM, ARHGAP5, SIPA1L2, ARHGAP6, ARHGAP35, SYDE2, ARHGAP44, PREX1, ARHGAP42, RINL, OPHN1, DNM1L, AGFG2, AGFG1, VAV3, RALBP1, ARHGEF12, RALGAPA1, STARD8, RALGAPA2, TBC1D8, ARHGEF19, ARAP2, OCRL, RANGAP1, GAPVD1, ARFGAP3, BCR, TBC1D1, TBC1D2, ACAP2, DEPDC1B, RALGAPB, ALS2, TBC1D5, RP2, RASA1, ADPRH, CDC42EP2, DEPDC1, TBC1D25, RAPGEF2, SMCR8, DOCK2, DEPD…
	GO:0019899~enzyme binding	119	2.46888	0.000665002	0.048995	RB1, SCARB2, CDC20, PREX1, LAMP2, CAPN2, COTL1, IL6R, PDGFRB, ARMT1, PRKCH, PRKCE, PRKCD, UBE4B, PUS7, MID2, WDR76, UHMK1, BCR, MSH6, POR, SELENOS, TEP1, ATF7, PGR, CYP2E1, RAF1, CFTR, BLZF1, KPNB1, KMT2E, DDX5, PRKDC, FOXO4, BCL10, HIF1A, GOLGA7B, HLCS, STC2, DYM, MLEC, HMOX1, A2M, GSTM4, LYN, GCKR, NOP14, ZFHX3, YES1, SMAD3, CBX3, CAV1, MSN, ESR2, IGF2R, COPS5, MDM2, SERINC1, MAP3K13, RCOR1, RY…

[truncated: 1 more sheets: Table S11. DCM Meta Cibersort]
